# Supplementary material for: Diet induced the change of mtDNA copy number and metabolism in Angus cattle
Source: J Anim Sci Biotechnol. 2020 Jul 21;11:84. doi: 10.1186/s40104-020-00482-x (PMC7372754; doi:10.1186/s40104-020-00482-x)
Supplement: Supplementary file 1 — Additional file 1: Table S1. Feed components analysis. Table S2. The 1283 mitochondria-related genes. Table S3. Differentially expressed mitochondria-related gene in the four tissues. Table S4. The differentially expressed genes in muscle of grass-fed and grain-fed Angus cattle. Table S5. The differentially expressed genes in liver of grass-fed and grain-fed Angus cattle. Table S6. The differentially expressed genes in rumen of grass-fed and grain-fed Angus cattle. Table S7. The differentially expressed genes in spleen of grass-fed and grain-fed Angus cattle. Table S8. Gene ontology terms in the four tissues. [file 40104_2020_482_MOESM1_ESM.xlsx]

## Sheet: Table S1
Table S1: Feed components analysis
Components	Dry matter basis (%)
	Grain diet	Grass diet
Crude protein	13.9	17.5
Adjusted crude protein	13.9	17.5
Soluble protein	47	28
Acid detergent fiber	18.4	42.4
Neutral detergent fiber	29.7	56.6
Lignin	2.6	7.1
Non-fiber carbohydrates	47.1	18.4
Starch	35.6	0.2
Crude fat	2.9	2.5
Ash	6.47	10.12
Total digestible nutrients	73	60
NEL, Mcal/Lb	0.77	0.56
NEM, Mcal/Lb	0.79	0.56
NEG, Mcal/Lb	0.51	0.3
Note: NE is net energy and the energy actually used by the animal. NE is broken down into three types: NE used for lactation (NEL), NE used for maintenance (NEM), and NE used for body weight gain (NEG).

## Sheet: Table S2
Table S2: The 1283 mitochondria-related genes
Gene Name	Ensembl ID	Location	Description
ATP5PF	ENSBTAG00000000605	1:10656633-10698960	ATP synthase peripheral stalk subunit F6
MRPL39	ENSBTAG00000019542	1:10823241-10849340	mitochondrial ribosomal protein L39
GFM1	ENSBTAG00000027795	1:108852510-108903175	G elongation factor mitochondrial 1
EIF2A	ENSBTAG00000009106	1:117556622-117597952	eukaryotic translation initiation factor 2A
SLC25A36	ENSBTAG00000015310	1:128008637-128042419	solute carrier family 25 member 36
MRPS22	ENSBTAG00000047608	1:129706886-129754572	mitochondrial ribosomal protein S22
ESYT3	ENSBTAG00000008111	1:130610160-130664345	extended synaptotagmin 3
PCCB	ENSBTAG00000015221	1:132757273-133024359	propionyl-CoA carboxylase subunit beta
ACAD11	ENSBTAG00000031010	1:136905775-137025947	acyl-CoA dehydrogenase family member 11
MRPL3	ENSBTAG00000030942	1:138384448-138441532	mitochondrial ribosomal protein L3
MRPS6	ENSBTAG00000012594	1:1390802-1455219	mitochondrial ribosomal protein S6
NDUFV3	ENSBTAG00000021491	1:143119849-143131757	NADH:ubiquinone oxidoreductase subunit V3
GATD3A	ENSBTAG00000007106	1:144148918-144158060	glutamine amidotransferase like class 1 domain containing 3A
YBEY	ENSBTAG00000003161	1:145972839-145977560	ybeY metalloendoribonuclease
CBR3	ENSBTAG00000018688	1:148440557-148450711	carbonyl reductase 3
OXNAD1	ENSBTAG00000004891	1:153274403-153318611	oxidoreductase NAD binding domain containing 1
ATP5PO	ENSBTAG00000018278	1:1643627-1651039	ATP synthase peripheral stalk subunit OSCP
DNAJC28	ENSBTAG00000009187	1:2028899-2030042	DnaJ heat shock protein family (Hsp40) member C28
SOD1	ENSBTAG00000018854	1:3824600-3833406	superoxide dismutase 1
NSUN3	ENSBTAG00000015728	1:38360628-38420853	NOP2/Sun RNA methyltransferase 3
CPOX	ENSBTAG00000004124	1:42888155-42901415	coproporphyrinogen oxidase
NIT2	ENSBTAG00000004833	1:44617552-44637448	nitrilase family member 2
TOMM70	ENSBTAG00000014302	1:44650782-44687949	translocase of outer mitochondrial membrane 70
TRMT10C	ENSBTAG00000024027	1:45988288-45992514	tRNA methyltransferase 10C, mitochondrial RNase P subunit
ABHD10	ENSBTAG00000004601	1:56737575-56750712	abhydrolase domain containing 10
ATG3	ENSBTAG00000009084	1:57309119-57343709	autophagy related 3
TIMMDC1	ENSBTAG00000012581	1:64275416-64295231	translocase of inner mitochondrial membrane domain containing 1
COX17	ENSBTAG00000002182	1:64425087-64432940	cytochrome c oxidase copper chaperone COX17
NDUFB4	ENSBTAG00000015892	1:65318370-65324506	NADH:ubiquinone oxidoreductase subunit B4
CCDC58	ENSBTAG00000054520	1:66796529-66819338	coiled-coil domain containing 58
FAM162A	ENSBTAG00000011140	1:66820311-66861495	family with sequence similarity 162 member A
RPL35A	ENSBTAG00000014208	1:70176688-70180132	ribosomal protein L35a
BDH1	ENSBTAG00000000448	1:71964667-72000537	3-hydroxybutyrate dehydrogenase 1
OPA1	ENSBTAG00000019514	1:73771856-73856448	OPA1 mitochondrial dynamin like GTPase
P3H2	ENSBTAG00000021025	1:77130099-77309576	prolyl 3-hydroxylase 2
EHHADH	ENSBTAG00000019625	1:81877673-81931209	enoyl-CoA hydratase and 3-hydroxyacyl CoA dehydrogenase
PARL	ENSBTAG00000014460	1:83246422-83301299	presenilin associated rhomboid like
MCCC1	ENSBTAG00000006548	1:83960685-84019357	methylcrotonoyl-CoA carboxylase 1
DNAJC19	ENSBTAG00000023513	1:86035466-86040735	DnaJ heat shock protein family (Hsp40) member C19
MRPL47	ENSBTAG00000002462	1:87503556-87536139	mitochondrial ribosomal protein L47
NDUFB5	ENSBTAG00000002463	1:87503556-87536139	NADH:ubiquinone oxidoreductase subunit B5
MFN1	ENSBTAG00000010485	1:87721168-87765315	mitofusin 1
GTPBP6	ENSBTAG00000054315	1:88354296-88362389	GTP binding protein 6 (putative)
NCEH1	ENSBTAG00000020073	1:94818554-94882838	neutral cholesterol ester hydrolase 1
DMGDH	ENSBTAG00000002110	10:10026068-10142758	dimethylglycine dehydrogenase
MTX3	ENSBTAG00000013132	10:10952453-10961762	metaxin 3
MTFMT	ENSBTAG00000021630	10:11936564-11961634	mitochondrial methionyl-tRNA formyltransferase
CLPX	ENSBTAG00000008386	10:12092542-12157468	caseinolytic mitochondrial matrix peptidase chaperone subunit
SDR39U1	ENSBTAG00000004788	10:20731297-20734731	short chain dehydrogenase/reductase family 39U member 1
DHRS1	ENSBTAG00000010234	10:20871433-20880388	dehydrogenase/reductase 1
PCK2	ENSBTAG00000011934	10:21036260-21044548	phosphoenolpyruvate carboxykinase 2, mitochondrial
DHRS4	ENSBTAG00000017665	10:21088231-21100627	dehydrogenase/reductase (SDR family) member 4
CMTM5	ENSBTAG00000032709	10:21515533-21546661	CKLF like MARVEL transmembrane domain containing 5
BCL2L2	ENSBTAG00000019692	10:21602047-21606907	BCL2 like 2
MRPL52	ENSBTAG00000014822	10:21979442-21984547	mitochondrial ribosomal protein L52
OXA1L	ENSBTAG00000014820	10:21990495-22042635	OXA1L mitochondrial inner membrane protein
METTL17	ENSBTAG00000006613	10:26119685-26125451	methyltransferase like 17
AVEN	ENSBTAG00000044029	10:28535055-28727307	apoptosis and caspase activation inhibitor
IVD	ENSBTAG00000004409	10:36022719-36034673	isovaleryl-CoA dehydrogenase
RAD51	ENSBTAG00000002918	10:36255231-36291194	RAD51 recombinase
RMDN3	ENSBTAG00000002921	10:36291369-36306626	regulator of microtubule dynamics 3
C10H15orf62	ENSBTAG00000047281	10:36316702-36354616	chromosome 10 C15orf62 homolog
NDUFAF1	ENSBTAG00000010778	10:36820289-36837237	NADH:ubiquinone oxidoreductase complex assembly factor 1
L2HGDH	ENSBTAG00000015200	10:43166418-43219854	L-2-hydroxyglutarate dehydrogenase
DMAC2L	ENSBTAG00000015202	10:43219971-43284821	distal membrane arm assembly complex 2 like
PIF1	ENSBTAG00000007638	10:45270352-45277456	PIF1 5'-to-3' DNA helicase
LACTB	ENSBTAG00000017373	10:46905305-46923194	lactamase beta
SFXN1	ENSBTAG00000014536	10:5613865-5674977	sideroflexin 1
DUT	ENSBTAG00000011998	10:62059578-62071091	deoxyuridine triphosphatase
SQOR	ENSBTAG00000010365	10:64811086-64864928	sulfide quinone oxidoreductase
GATM	ENSBTAG00000005586	10:65098686-65114697	glycine amidinotransferase
SORD	ENSBTAG00000025496	10:65335565-65382146	sorbitol dehydrogenase
BMP4	ENSBTAG00000003835	10:66518526-66525667	bone morphogenetic protein 4
TOMM20L	ENSBTAG00000052431	10:70671020-70683337	translocase of outer mitochondrial membrane 20 like
TIMM9	ENSBTAG00000010503	10:70683475-70832429	translocase of inner mitochondrial membrane 9
TRMT5	ENSBTAG00000011796	10:73110975-73121588	tRNA methyltransferase 5
MTHFD1	ENSBTAG00000009641	10:76546543-76607077	methylenetetrahydrofolate dehydrogenase, cyclohydrolase and formyltetrahydrofolate synthetase 1
ARG2	ENSBTAG00000001945	10:79498979-79534600	arginase 2
RDH11	ENSBTAG00000001950	10:79556431-79566949	retinol dehydrogenase 11
COX16	ENSBTAG00000030595	10:81981150-82060888	cytochrome c oxidase assembly factor COX16
SYNJ2BP	ENSBTAG00000007586	10:81981150-82060888	synaptojanin 2 binding protein
PSEN1	ENSBTAG00000011757	10:84619689-84686874	presenilin 1
ACOT2	ENSBTAG00000046814	10:84922428-84978751	acyl-CoA thioesterase 2
COQ6	ENSBTAG00000020331	10:85333908-85348765	coenzyme Q6, monooxygenase
ALDH6A1	ENSBTAG00000018469	10:85428883-85447592	aldehyde dehydrogenase 6 family member A1
ISCA2	ENSBTAG00000021956	10:85783971-85785721	iron-sulfur cluster assembly 2
DLST	ENSBTAG00000006463	10:86137702-86156692	dihydrolipoamide S-succinyltransferase
GSTZ1	ENSBTAG00000002706	10:88528914-88537179	glutathione S-transferase zeta 1
SPTLC2	ENSBTAG00000020480	10:88689278-88784551	serine palmitoyltransferase long chain base subunit 2
SLIRP	ENSBTAG00000008135	10:88823934-88853571	SRA stem-loop interacting RNA binding protein
ALKBH1	ENSBTAG00000008133	10:88823934-88853571	alkB homolog 1, histone H2A dioxygenase
ADCK1	ENSBTAG00000012106	10:88931674-89062788	aarF domain containing kinase 1
HTRA2	ENSBTAG00000020124	11:10107423-10120751	HtrA serine peptidase 2
MRPL53	ENSBTAG00000016599	11:10159212-10162298	mitochondrial ribosomal protein L53
DNLZ	ENSBTAG00000012880	11:103822109-103831359	DNL-type zinc finger
PMPCA	ENSBTAG00000001353	11:103865152-103875086	peptidase, mitochondrial processing alpha subunit
INPP5E	ENSBTAG00000001354	11:103876329-103886130	inositol polyphosphate-5-phosphatase E
MTHFD2	ENSBTAG00000004881	11:10424408-10446337	methylenetetrahydrofolate dehydrogenase (NADP+ dependent) 2, methenyltetrahydrofolate cyclohydrolase
SURF1	ENSBTAG00000030384	11:104259370-104263171	surfeit locus protein 1
SARDH	ENSBTAG00000004510	11:104521667-104582043	sarcosine dehydrogenase
BOLA3	ENSBTAG00000050675	11:10504932-10514090	bolA family member 3
MRPS2	ENSBTAG00000005688	11:105822040-105825257	mitochondrial ribosomal protein S2
MRPL41	ENSBTAG00000039138	11:106520890-106521533	mitochondrial ribosomal protein L41
DGUOK	ENSBTAG00000012037	11:10696133-10730414	deoxyguanosine kinase
CCT7	ENSBTAG00000012756	11:11197279-11214567	chaperonin containing TCP1 subunit 7
RAB11FIP5	ENSBTAG00000006162	11:11326324-11369731	RAB11 family interacting protein 5
SFXN5	ENSBTAG00000050078	11:11371160-11498288	sideroflexin 5
SPR	ENSBTAG00000021961	11:11548543-11556964	sepiapterin reductase
FAM136A	ENSBTAG00000008674	11:14150134-14154627	family with sequence similarity 136 member A
SLC30A6	ENSBTAG00000010898	11:14763570-14809754	solute carrier family 30 member 6
MRPS5	ENSBTAG00000008241	11:1922409-1945833	mitochondrial ribosomal protein S5
NDUFAF7	ENSBTAG00000001113	11:19635216-19675873	NADH:ubiquinone oxidoreductase complex assembly factor 7
FAHD2A	ENSBTAG00000011553	11:2153785-2164529	fumarylacetoacetate hydrolase domain containing 2A
GPAT2	ENSBTAG00000011558	11:2164620-2174030	glycerol-3-phosphate acyltransferase 2, mitochondrial
STARD7	ENSBTAG00000018372	11:2318511-2337596	StAR related lipid transfer domain containing 7
COX7A2L	ENSBTAG00000000705	11:24756934-24769582	cytochrome c oxidase subunit 7A2 like
LRPPRC	ENSBTAG00000016368	11:26107977-26207684	leucine rich pentatricopeptide repeat containing
PREPL	ENSBTAG00000017429	11:26701405-26771592	prolyl endopeptidase like
COX5B	ENSBTAG00000053107	11:2946405-2949703	cytochrome c oxidase subunit Vb
ACYP2	ENSBTAG00000006852	11:36831219-37010446	acylphosphatase 2
COA5	ENSBTAG00000014873	11:3790083-3834738	cytochrome c oxidase assembly factor 5
MTIF2	ENSBTAG00000015481	11:37973501-37996104	mitochondrial translational initiation factor 2
PNPT1	ENSBTAG00000008909	11:38307013-38347120	polyribonucleotide nucleotidyltransferase 1
LIPT1	ENSBTAG00000003965	11:4311241-4314128	lipoyltransferase 1
MRPL30	ENSBTAG00000038949	11:4336947-4351724	mitochondrial ribosomal protein L30
MRPL19	ENSBTAG00000002557	11:44019397-44030213	mitochondrial ribosomal protein L19
POLR1B	ENSBTAG00000014166	11:46252624-46274597	RNA polymerase I subunit B
CHCHD5	ENSBTAG00000052525	11:46282972-46288981	coiled-coil-helix-coiled-coil-helix domain containing 5
RPIA	ENSBTAG00000002866	11:47351625-47386204	ribose 5-phosphate isomerase A
FABP1	ENSBTAG00000018054	11:47917374-47923252	fatty acid binding protein 1
IMMT	ENSBTAG00000003307	11:48518870-48716318	inner membrane mitochondrial protein
MRPL35	ENSBTAG00000004823	11:48518870-48716318	mitochondrial ribosomal protein L35
PTCD3	ENSBTAG00000006482	11:48727825-48759022	pentatricopeptide repeat domain 3
HIGD1A	ENSBTAG00000031731	11:49922457-49922739	HIG1 hypoxia inducible domain family member 1A
SUCLG1	ENSBTAG00000006075	11:50516576-50551425	succinate-CoA ligase alpha subunit
MDH1	ENSBTAG00000019295	11:61723955-62047723	malate dehydrogenase 1
NFU1	ENSBTAG00000000141	11:67778939-67807964	NFU1 iron-sulfur cluster scaffold
TRMT61B	ENSBTAG00000053233	11:70915663-70928358	tRNA methyltransferase 61B
MRPL33	ENSBTAG00000055077	11:71932409-71940793	mitochondrial ribosomal protein L33
MPV17	ENSBTAG00000018269	11:72324889-72334888	mitochondrial inner membrane protein MPV17
HADHB	ENSBTAG00000010083	11:73226233-73256305	hydroxyacyl-CoA dehydrogenase trifunctional multienzyme complex subunit beta
HADHA	ENSBTAG00000015038	11:73256622-73298910	hydroxyacyl-CoA dehydrogenase trifunctional multienzyme complex subunit alpha
RDH14	ENSBTAG00000023928	11:80160548-80165517	retinol dehydrogenase 14 (all-trans/9-cis/11-cis)
SIRT3	ENSBTAG00000002044	11:82736890-83207199	sirtuin 3
COX8B	ENSBTAG00000002046	11:82736890-83207199	cytochrome c oxidase subunit VIII-H (heart/muscle)
RSAD2	ENSBTAG00000016061	11:90038993-90056291	radical S-adenosyl methionine domain containing 2
CMPK2	ENSBTAG00000019979	11:90067532-90083512	cytidine/uridine monophosphate kinase 2
MRPS9	ENSBTAG00000006150	11:9113957-9158980	mitochondrial ribosomal protein S9
NDUFA8	ENSBTAG00000004295	11:93028886-93046862	NADH:ubiquinone oxidoreductase subunit A8
MRRF	ENSBTAG00000018426	11:93141362-93196372	mitochondrial ribosome recycling factor
HK2	ENSBTAG00000013108	11:9743171-9810098	hexokinase 2
PTRH1	ENSBTAG00000012736	11:98387398-98395443	peptidyl-tRNA hydrolase 1 homolog
FPGS	ENSBTAG00000008994	11:98472428-98497457	folylpolyglutamate synthase
PIP5KL1	ENSBTAG00000003387	11:98588917-98598087	phosphatidylinositol-4-phosphate 5-kinase like 1
NAIF1	ENSBTAG00000012156	11:98706626-98711496	nuclear apoptosis inducing factor 1
SLC25A25	ENSBTAG00000011912	11:98712578-98748930	solute carrier family 25 member 25
PTGES2	ENSBTAG00000016218	11:98758508-98765006	prostaglandin E synthase 2
TRUB2	ENSBTAG00000004663	11:98906988-98918673	TruB pseudouridine synthase family member 2
COQ4	ENSBTAG00000004664	11:98919109-98933125	coenzyme Q4
ENDOG	ENSBTAG00000012484	11:99293312-99305631	endonuclease G
MIGA2	ENSBTAG00000010653	11:99510596-99535599	mitoguardin 2
CRAT	ENSBTAG00000001932	11:99559585-99572474	carnitine O-acetyltransferase
MTRF1	ENSBTAG00000012260	12:11266777-11463803	mitochondrial translation release factor 1
VWA8	ENSBTAG00000001133	12:11675263-12071822	von Willebrand factor A domain containing 8
DNAJC15	ENSBTAG00000034785	12:13141566-13223945	DnaJ heat shock protein family (Hsp40) member C15
SLC25A30	ENSBTAG00000016529	12:15541389-15565519	solute carrier family 25 member 30
SUCLA2	ENSBTAG00000006759	12:17809327-17853938	succinate-CoA ligase ADP-forming beta subunit
SLC25A15	ENSBTAG00000011647	12:21783840-21814435	solute carrier family 25 member 15
MRPS31	ENSBTAG00000015522	12:21839886-21865301	mitochondrial ribosomal protein S31
SPART	ENSBTAG00000008040	12:25176133-25208192	spartin
MTIF3	ENSBTAG00000020530	12:32482757-32495663	mitochondrial translational initiation factor 3
MIPEP	ENSBTAG00000008888	12:34305326-34390737	mitochondrial intermediate peptidase
MICU2	ENSBTAG00000015943	12:35458594-35512370	mitochondrial calcium uptake 2
MRPL57	ENSBTAG00000003315	12:35582807-35583891	mitochondrial ribosomal protein L57
CLYBL	ENSBTAG00000004165	12:76430685-76660289	citrate lyase beta like
PCCA	ENSBTAG00000010672	12:76812918-77174969	propionyl-CoA carboxylase subunit alpha
NAXD	ENSBTAG00000011466	12:85224845-85238032	NAD(P)HX dehydratase
CARS2	ENSBTAG00000011471	12:85238265-85258334	cysteinyl-tRNA synthetase 2, mitochondrial
NUDT5	ENSBTAG00000019509	13:12143249-12209716	nudix hydrolase 5
DHTKD1	ENSBTAG00000000291	13:12236001-12281753	dehydrogenase E1 and transketolase domain containing 1
ECHDC3	ENSBTAG00000012377	13:12517106-12533297	enoyl-CoA hydratase domain containing 3
ATP5F1C	ENSBTAG00000013930	13:16093404-16134182	ATP synthase F1 subunit gamma
YME1L1	ENSBTAG00000016445	13:17720459-17749247	YME1 like 1 ATPase
PDSS1	ENSBTAG00000006529	13:17916358-17956810	decaprenyl diphosphate synthase subunit 1
MSRB2	ENSBTAG00000044112	13:24115798-24140844	methionine sulfoxide reductase B2
THNSL1	ENSBTAG00000009117	13:25851588-25853835	threonine synthase like 1
PHYH	ENSBTAG00000007700	13:27975606-27996366	phytanoyl-CoA 2-hydroxylase
MTPAP	ENSBTAG00000004387	13:35229883-35260074	mitochondrial poly(A) polymerase
MGME1	ENSBTAG00000003425	13:38242213-38250800	mitochondrial genome maintenance exonuclease 1
PET117	ENSBTAG00000051618	13:38329975-38360021	PET117 homolog
ACSS1	ENSBTAG00000004281	13:42622173-42666487	acyl-CoA synthetase short chain family member 1
PITRM1	ENSBTAG00000002685	13:45081150-45161102	pitrilysin metallopeptidase 1
IDI1	ENSBTAG00000004075	13:46325274-46328399	isopentenyl-diphosphate delta isomerase 1
PRNP	ENSBTAG00000048903	13:47039698-47058759	prion protein
CDS2	ENSBTAG00000006066	13:47441799-47498715	CDP-diacylglycerol synthase 2
CRLS1	ENSBTAG00000000065	13:48186874-48209791	cardiolipin synthase 1
PANK2	ENSBTAG00000007920	13:51276262-51306156	pantothenate kinase 2
MAVS	ENSBTAG00000013545	13:51338285-51351094	mitochondrial antiviral signaling protein
FASTKD5	ENSBTAG00000051021	13:52039800-52087687	FAST kinase domains 5
MRPS26	ENSBTAG00000000825	13:52129501-52131796	mitochondrial ribosomal protein S26
IDH3B	ENSBTAG00000018813	13:52514468-52524691	isocitrate dehydrogenase (NAD(+)) 3 non-catalytic subunit beta
MTG2	ENSBTAG00000014442	13:55018298-55025069	mitochondrial ribosome associated GTPase 2
PRELID3B	ENSBTAG00000004402	13:57347418-57356139	PRELI domain containing 3B
ATP5F1E	ENSBTAG00000039208	13:57357646-57361337	ATP synthase F1 subunit epsilon
BMP7	ENSBTAG00000015362	13:58889621-58975046	bone morphogenetic protein 7
FAM210B	ENSBTAG00000013007	13:59572278-59582949	family with sequence similarity 210 member B
COX4I2	ENSBTAG00000016171	13:61199608-61205430	cytochrome c oxidase subunit 4I2
BCL2L1	ENSBTAG00000006526	13:61220110-61271367	BCL2 like 1
PXMP4	ENSBTAG00000038738	13:63150880-63167809	peroxisomal membrane protein 4
UQCC1	ENSBTAG00000030990	13:64573004-64669659	ubiquinol-cytochrome c reductase complex assembly factor 1
NFS1	ENSBTAG00000006962	13:64887673-64904921	NFS1 cysteine desulfurase
ROMO1	ENSBTAG00000027361	13:64904968-64906500	reactive oxygen species modulator 1
TOMM34	ENSBTAG00000003256	13:73347048-73367104	translocase of outer mitochondrial membrane 34
NDUFAF5	ENSBTAG00000004302	13:7387519-7413038	NADH:ubiquinone oxidoreductase complex assembly factor 5
MMP9	ENSBTAG00000020676	13:74746975-74754303	matrix metallopeptidase 9
EYA2	ENSBTAG00000013336	13:75584897-75761781	EYA transcriptional coactivator and phosphatase 2
CYP24A1	ENSBTAG00000002765	13:81592181-81610449	cytochrome P450, family 24, subfamily A, polypeptide 1
TOP1MT	ENSBTAG00000053896	14:1288009-1303745	topoisomerase (DNA) I, mitochondrial
NDUFB9	ENSBTAG00000020405	14:15383761-15560939	NADH:ubiquinone oxidoreductase subunit B9
CYP11B1	ENSBTAG00000054126	14:1550746-1558425	cytochrome P450, subfamily XI B, polypeptide 1
TMEM65	ENSBTAG00000022114	14:15675524-15719449	transmembrane protein 65
FER1L6	ENSBTAG00000013537	14:15865227-15995482	fer-1 like family member 6
LYPLA1	ENSBTAG00000004243	14:21994931-22011297	lysophospholipase 1
MRPL15	ENSBTAG00000001174	14:22017166-22023197	mitochondrial ribosomal protein L15
CHCHD7	ENSBTAG00000049910	14:23376060-23383133	coiled-coil-helix-coiled-coil-helix domain containing 7
PTK2	ENSBTAG00000009578	14:2844133-3037063	protein tyrosine kinase 2
MTFR1	ENSBTAG00000008629	14:30039505-30098890	mitochondrial fission regulator 1
ADHFE1	ENSBTAG00000004476	14:30690618-30723593	alcohol dehydrogenase iron containing 1
LACTB2	ENSBTAG00000001808	14:34328193-34360711	lactamase beta 2
TMEM70	ENSBTAG00000012920	14:37225601-37233937	transmembrane protein 70
GDAP1	ENSBTAG00000012608	14:37626643-37645604	ganglioside induced differentiation associated protein 1
RECQL4	ENSBTAG00000010276	14:428459-434942	RecQ like helicase 4
MRPS28	ENSBTAG00000001302	14:43120077-43222183	mitochondrial ribosomal protein S28
ADCK5	ENSBTAG00000011064	14:542385-570498	aarF domain containing kinase 5
EMC2	ENSBTAG00000010006	14:55973617-56023743	ER membrane protein complex subunit 2
OXR1	ENSBTAG00000008285	14:57844324-58141613	oxidation resistance 1
SLC25A32	ENSBTAG00000033902	14:61045414-61108240	solute carrier family 25 member 32
RIDA	ENSBTAG00000012595	14:66121454-66129652	reactive intermediate imine deaminase A homolog
MTERF3	ENSBTAG00000001522	14:67963954-67981692	mitochondrial transcription termination factor 3
UQCRB	ENSBTAG00000001521	14:67986644-67991355	ubiquinol-cytochrome c reductase binding protein
NDUFAF6	ENSBTAG00000007570	14:69265370-69301594	NADH:ubiquinone oxidoreductase complex assembly factor 6
PDP1	ENSBTAG00000000199	14:70358933-70367406	pyruvate dehyrogenase phosphatase catalytic subunit 1
DECR1	ENSBTAG00000019663	14:73688313-73731818	2,4-dienoyl-CoA reductase 1
CYC1	ENSBTAG00000012232	14:738123-740518	cytochrome c1
RMDN1	ENSBTAG00000015734	14:76178739-76212523	regulator of microtubule dynamics 1
MRPL13	ENSBTAG00000006767	14:81745761-81863369	mitochondrial ribosomal protein L13
ACAT1	ENSBTAG00000012885	15:17734329-17763541	acetyl-CoA acetyltransferase 1
FDX1	ENSBTAG00000011793	15:20445066-20494938	ferredoxin 1
DLAT	ENSBTAG00000010709	15:22340055-22374925	dihydrolipoamide S-acetyltransferase
TIMM8B	ENSBTAG00000002000	15:22395339-22397325	translocase of inner mitochondrial membrane 8 homolog B
SDHD	ENSBTAG00000016266	15:22397452-22409057	succinate dehydrogenase complex subunit D
PTS	ENSBTAG00000049973	15:22586360-22594772	6-pyruvoyltetrahydropterin synthase
REXO2	ENSBTAG00000005843	15:24957689-24968465	RNA exonuclease 2
ATP5MG	ENSBTAG00000007332	15:28942157-29093127	ATP synthase membrane subunit g
SLC37A4	ENSBTAG00000008077	15:29590520-29599909	solute carrier family 37 member 4
HMBS	ENSBTAG00000005364	15:29666770-29674064	hydroxymethylbilane synthase
NLRX1	ENSBTAG00000040569	15:29751058-29769509	NLR family member X1
NUCB2	ENSBTAG00000017468	15:35156659-35179353	nucleobindin 2
CYB5R2	ENSBTAG00000016142	15:45046539-45056681	cytochrome b5 reductase 2
MRPL17	ENSBTAG00000024781	15:46383576-46385081	mitochondrial ribosomal protein L17
TIMM10B	ENSBTAG00000003567	15:46565857-46566703	translocase of inner mitochondrial membrane 10B
CLPB	ENSBTAG00000001280	15:51880778-52022991	ClpB homolog, mitochondrial AAA ATPase chaperonin
MRPL48	ENSBTAG00000008347	15:53278738-53333980	mitochondrial ribosomal protein L48
UCP2	ENSBTAG00000003692	15:53409781-53416245	uncoupling protein 2
UCP3	ENSBTAG00000005259	15:53440625-53451256	uncoupling protein 3
LIPT2	ENSBTAG00000008227	15:53838025-53839967	lipoyl(octanoyl) transferase 2
RPS3	ENSBTAG00000005620	15:54593620-54598584	ribosomal protein S3
METTL15	ENSBTAG00000003361	15:58806393-59021213	methyltransferase like 15
IMMP1L	ENSBTAG00000000475	15:62222482-62296459	inner mitochondrial membrane peptidase subunit 1
CAT	ENSBTAG00000020980	15:64975270-65011223	catalase
PDHX	ENSBTAG00000018261	15:65427260-65502624	pyruvate dehydrogenase complex component X
ALKBH3	ENSBTAG00000009518	15:73974958-74018861	alkB homolog 3, alpha-ketoglutaratedependent dioxygenase
ACCS	ENSBTAG00000008465	15:74175865-74199580	1-aminocyclopropane-1-carboxylate synthase homolog (inactive)
ATG13	ENSBTAG00000017325	15:76578278-76620035	autophagy related 13
PTPMT1	ENSBTAG00000018479	15:77368218-77373977	protein tyrosine phosphatase mitochondrial 1
NDUFS3	ENSBTAG00000018483	15:77379152-77383888	NADH:ubiquinone oxidoreductase core subunit S3
MTCH2	ENSBTAG00000018742	15:77409613-77429460	mitochondrial carrier 2
TIMM10	ENSBTAG00000024701	15:80788219-80790815	translocase of inner mitochondrial membrane 10
GLYAT	ENSBTAG00000038323	15:82122689-82192681	glycine-N-acyltransferase
MRPL16	ENSBTAG00000021188	15:82963909-83048887	mitochondrial ribosomal protein L16
ACAD8	ENSBTAG00000012937	15:83525511-83539320	acyl-CoA dehydrogenase family member 8
GLRX2	ENSBTAG00000015972	16:12146639-12232355	glutaredoxin 2
ATP2B4	ENSBTAG00000014059	16:1400154-1497069	ATPase plasma membrane Ca2+ transporting 4
LYPLAL1	ENSBTAG00000015534	16:22658587-22690679	lysophospholipase like 1
IARS2	ENSBTAG00000012582	16:23586934-23631281	isoleucyl-tRNA synthetase 2, mitochondrial
MARC2	ENSBTAG00000016277	16:24225167-24268400	mitochondrial amidoxime reducing component 2
MARC1	ENSBTAG00000047287	16:24269637-24292851	mitochondrial amidoxime reducing component 1
PYCR2	ENSBTAG00000005835	16:28945397-28949586	pyrroline-5-carboxylate reductase 2
COQ8A	ENSBTAG00000021880	16:29906147-29954708	coenzyme Q8A
SCCPDH	ENSBTAG00000003804	16:30588003-30618003	saccharopine dehydrogenase (putative)
TFB2M	ENSBTAG00000000072	16:30706514-30820756	transcription factor B2, mitochondrial
COX20	ENSBTAG00000033136	16:32422374-32429108	cytochrome c oxidase assembly factor COX20
KMO	ENSBTAG00000014439	16:35178265-35246743	kynurenine 3-monooxygenase
FH	ENSBTAG00000021688	16:35260923-35288027	fumarate hydratase
SELE	ENSBTAG00000007307	16:37372236-37384911	selectin E
MYOC	ENSBTAG00000020342	16:39097743-39111961	myocilin
MFN2	ENSBTAG00000005314	16:41684078-41711310	mitofusin 2
KIF1B	ENSBTAG00000054239	16:43256960-43342545	kinesin family member 1B
SLC25A33	ENSBTAG00000003177	16:43916566-43946700	solute carrier family 25 member 33
PARK7	ENSBTAG00000020518	16:45400212-45416993	Parkinsonism associated deglycase
DNAJC11	ENSBTAG00000011217	16:46707281-46777605	DnaJ heat shock protein family (Hsp40) member C11
ACOT7	ENSBTAG00000021202	16:46978210-47087033	acyl-CoA thioesterase 7
ATAD3A	ENSBTAG00000002219	16:51085080-51101450	ATPase family, AAA domain containing 3A
MRPL20	ENSBTAG00000004872	16:51132209-51135384	mitochondrial ribosomal protein L20
AURKAIP1	ENSBTAG00000004874	16:51147300-51151891	aurora kinase A interacting protein 1
PUSL1	ENSBTAG00000007619	16:51201648-51214693	pseudouridine synthase like 1
SLC25A34	ENSBTAG00000018723	16:51819918-51824310	solute carrier family 25 member 34
AGMAT	ENSBTAG00000002478	16:51949574-51958274	agmatinase
PRDX6	ENSBTAG00000004855	16:54932617-54942555	peroxiredoxin 6
DARS2	ENSBTAG00000004358	16:55204246-55232009	aspartyl-tRNA synthetase 2, mitochondrial
MRPS14	ENSBTAG00000001109	16:56248845-56268263	mitochondrial ribosomal protein S14
LAMC1	ENSBTAG00000011966	16:64062642-64183738	laminin subunit gamma 1
ANGEL2	ENSBTAG00000003702	16:70580071-70598523	angel homolog 2
TIMM17A	ENSBTAG00000047059	16:80532690-80543813	translocase of inner mitochondrial membrane 17A
MMAA	ENSBTAG00000012800	17:12653031-12681867	metabolism of cobalamin associated A
UCP1	ENSBTAG00000004647	17:17164836-17171147	uncoupling protein 1
NDUFC1	ENSBTAG00000039582	17:18388645-18392748	NADH:ubiquinone oxidoreductase subunit C1
MGARP	ENSBTAG00000002599	17:18399762-18411428	mitochondria localized glutamic acid rich protein
SLC25A31	ENSBTAG00000012826	17:29880312-29908490	solute carrier family 25 member 31
NUDT6	ENSBTAG00000005695	17:34747123-34860849	nudix hydrolase 6
ETFDH	ENSBTAG00000016679	17:40279435-40340549	electron transfer flavoprotein dehydrogenase
PGAM5	ENSBTAG00000007513	17:44502889-44510673	PGAM family member 5, mitochondrial serine/threonine protein phosphatase
PXMP2	ENSBTAG00000007510	17:44512663-44522964	peroxisomal membrane protein 2
PUS1	ENSBTAG00000012990	17:45161929-45173082	pseudouridine synthase 1
C17H12orf65	ENSBTAG00000020503	17:52320432-52322700	chromosome 17 C12orf65 homolog
ABCB9	ENSBTAG00000008464	17:52574034-52603860	ATP binding cassette subfamily B member 9
DIABLO	ENSBTAG00000004199	17:53155699-53173948	diablo IAP-binding mitochondrial protein
PPTC7	ENSBTAG00000018332	17:54408215-54453472	PTC7 protein phosphatase homolog
ATXN2	ENSBTAG00000022069	17:55178852-55280779	ataxin 2
ACAD10	ENSBTAG00000001164	17:55349800-55448734	acyl-CoA dehydrogenase family, member 10
GATB	ENSBTAG00000013914	17:5993018-6093988	glutamyl-tRNA amidotransferase subunit B
SDSL	ENSBTAG00000008945	17:61005834-61018993	serine dehydratase like
SLC8B1	ENSBTAG00000011103	17:61287673-61316764	solute carrier family 8 member B1
ALDH2	ENSBTAG00000008743	17:62300434-62326158	aldehyde dehydrogenase 2 family member
RAB35	ENSBTAG00000022044	17:62472791-62491460	RAB35, member RAS oncogene family
SIRT4	ENSBTAG00000021168	17:62623627-62639894	sirtuin 4
COX6A1	ENSBTAG00000012788	17:62732322-62746023	cytochrome c oxidase subunit VIa polypeptide 1
TRIAP1	ENSBTAG00000012790	17:62747153-62755938	TP53 regulated inhibitor of apoptosis 1
GATC	ENSBTAG00000012791	17:62747153-62755938	glutamyl-tRNA amidotransferase subunit C
COQ5	ENSBTAG00000015761	17:62796287-62813384	coenzyme Q5, methyltransferase
ACADS	ENSBTAG00000007484	17:62969283-62985770	acyl-CoA dehydrogenase short chain
TCHP	ENSBTAG00000006504	17:63350532-63365001	trichoplein keratin filament binding
MMAB	ENSBTAG00000005178	17:63628769-63639339	metabolism of cobalamin associated B
ACACB	ENSBTAG00000022058	17:63845550-63976145	acetyl-CoA carboxylase beta
UNG	ENSBTAG00000022058	17:63845550-63976145	uracil DNA glycosylase
ISCU	ENSBTAG00000011787	17:64357118-64363222	iron-sulfur cluster assembly enzyme
HSCB	ENSBTAG00000015075	17:67975023-68023699	HscB mitochondrial iron-sulfur cluster cochaperone
NIPSNAP1	ENSBTAG00000013152	17:68700996-68748582	nipsnap homolog 1
UQCR10	ENSBTAG00000000913	17:68887319-68889515	ubiquinol-cytochrome c reductase, complex III subunit X
MTFP1	ENSBTAG00000018116	17:69423141-69441202	mitochondrial fission process 1
DUSP18	ENSBTAG00000017459	17:69618398-69623966	dual specificity phosphatase 18
PISD	ENSBTAG00000009006	17:70236409-70401301	phosphatidylserine decarboxylase
CHCHD10	ENSBTAG00000022032	17:71226029-71227888	coiled-coil-helix-coiled-coil-helix domain containing 10
PI4KA	ENSBTAG00000013971	17:72208852-72268526	phosphatidylinositol 4-kinase alpha
SNAP29	ENSBTAG00000020760	17:72268870-72277819	synaptosome associated protein 29
AIFM3	ENSBTAG00000038132	17:72313146-72326846	apoptosis inducing factor mitochondria associated 3
SMPD4	ENSBTAG00000002130	17:72403729-72419364	sphingomyelin phosphodiesterase 4
SLC25A1	ENSBTAG00000008528	17:72617236-72620215	solute carrier family 25 member 1
MRPL40	ENSBTAG00000019891	17:72693871-72696274	mitochondrial ribosomal protein L40
COMT	ENSBTAG00000019516	17:72873706-72932721	catechol-O-methyltransferase
TXNRD2	ENSBTAG00000043581	17:72873706-72932721	thioredoxin reductase 2
PRODH	ENSBTAG00000047676	17:73105783-73123446	proline dehydrogenase (oxidase) 1
MLYCD	ENSBTAG00000004248	18:10240323-10254080	malonyl-CoA decarboxylase
HSDL1	ENSBTAG00000018770	18:10436688-10448454	hydroxysteroid dehydrogenase like 1
COX4I1	ENSBTAG00000016079	18:11747956-11767078	cytochrome c oxidase subunit 4I1
CA5A	ENSBTAG00000010151	18:13345872-13368386	carbonic anhydrase 5A
ACSF3	ENSBTAG00000015968	18:14203971-14248441	acyl-CoA synthetase family member 3
SPG7	ENSBTAG00000012041	18:14463305-14484611	SPG7 matrix AAA peptidase subunit, paraplegin
TUBB3	ENSBTAG00000023730	18:14708939-14717352	tubulin beta 3 class III
VPS35	ENSBTAG00000002493	18:14984969-15012555	VPS35 retromer complex component
GPT2	ENSBTAG00000002980	18:15315871-15349193	glutamic--pyruvic transaminase 2
LONP2	ENSBTAG00000010867	18:16674437-16759589	lon peptidase 2, peroxisomal
PDPR	ENSBTAG00000016471	18:1880340-1920828	pyruvate dehydrogenase phosphatase regulatory subunit
MMP2	ENSBTAG00000019267	18:23752890-23780118	matrix metallopeptidase 2
LDHD	ENSBTAG00000006779	18:2453441-2458665	lactate dehydrogenase D
ARL2BP	ENSBTAG00000004844	18:25251820-25257892	ADP ribosylation factor like GTPase 2 binding protein
CIAPIN1	ENSBTAG00000001854	18:25430934-25456211	cytokine induced apoptosis inhibitor 1
COQ9	ENSBTAG00000001855	18:25430934-25456211	coenzyme Q9
GOT2	ENSBTAG00000007172	18:26447739-26471387	glutamic-oxaloacetic transaminase 2
KARS	ENSBTAG00000015677	18:2923426-2943918	lysyl-tRNA synthetase
TK2	ENSBTAG00000005152	18:34194552-34273715	thymidine kinase 2
PDP2	ENSBTAG00000046708	18:34590075-34591671	pyruvate dehyrogenase phosphatase catalytic subunit 2
DDX28	ENSBTAG00000004290	18:35478076-35479909	DEAD-box helicase 28
DUS2	ENSBTAG00000014644	18:35479959-35512004	dihydrouridine synthase 2
PDF	ENSBTAG00000001663	18:36472273-36480940	peptide deformylase, mitochondrial
CYB5B	ENSBTAG00000002412	18:36548064-36571837	cytochrome b5 type B
DHODH	ENSBTAG00000019887	18:39068956-39082057	dihydroorotate dehydrogenase (quinone)
C18H19orf12	ENSBTAG00000020434	18:40317747-40330002	chromosome 18 C19orf12 homolog
PDCD5	ENSBTAG00000009304	18:43083765-43090571	programmed cell death 5
NUDT19	ENSBTAG00000023614	18:43165772-43201620	nudix hydrolase 19
CEP89	ENSBTAG00000004864	18:43316096-43398266	centrosomal protein 89
GPI	ENSBTAG00000006396	18:44782827-44812532	glucose-6-phosphate isomerase
COX6B1	ENSBTAG00000055082	18:46378361-46387003	cytochrome c oxidase subunit VIb polypeptide 1 (ubiquitous)
PRODH2	ENSBTAG00000031772	18:46508964-46524690	proline dehydrogenase 2
SDHAF1	ENSBTAG00000037461	18:46668495-46669544	succinate dehydrogenase complex assembly factor 1
COX7A1	ENSBTAG00000014878	18:46806390-46808127	cytochrome c oxidase subunit 7A1
ECH1	ENSBTAG00000016313	18:48544350-48554508	enoyl-CoA hydratase 1
SARS2	ENSBTAG00000001780	18:48630042-48639088	seryl-tRNA synthetase 2, mitochondrial
MRPS12	ENSBTAG00000001782	18:48639275-48641169	mitochondrial ribosomal protein S12
TIMM50	ENSBTAG00000010480	18:49160919-49168043	translocase of inner mitochondrial membrane 50
COQ8B	ENSBTAG00000019462	18:49975275-49992107	coenzyme Q8B
DMAC2	ENSBTAG00000009449	18:50068075-50635884	distal membrane arm assembly complex 2
BCKDHA	ENSBTAG00000016037	18:50068075-50635884	branched chain keto acid dehydrogenase E1 subunit alpha
ETHE1	ENSBTAG00000004379	18:51712247-51729614	ETHE1 persulfide dioxygenase
TOMM40	ENSBTAG00000001781	18:52618776-52630573	translocase of outer mitochondrial membrane 40
OPA3	ENSBTAG00000019605	18:53151994-53184910	outer mitochondrial membrane lipid metabolism regulator OPA3
DMPK	ENSBTAG00000013347	18:53305375-53319942	DM1 protein kinase
TMEM143	ENSBTAG00000007107	18:55044413-55064944	transmembrane protein 143
BCAT2	ENSBTAG00000009172	18:55411774-55425141	branched chain amino acid transaminase 2
PPP1R15A	ENSBTAG00000001294	18:55473996-55477628	protein phosphatase 1 regulatory subunit 15A
BAX	ENSBTAG00000013340	18:55530825-55535003	BCL2 associated X, apoptosis regulator
NTF4	ENSBTAG00000047078	18:55577963-55580773	neurotrophin 4
CPT1C	ENSBTAG00000012205	18:56093244-56114971	carnitine palmitoyltransferase 1C
VSIG10L	ENSBTAG00000020447	18:57407203-57437754	electron transfer flavoprotein subunit beta
ISOC2	ENSBTAG00000015950	18:62053843-62060249	isochorismatase domain containing 2
COX6B2	ENSBTAG00000007200	18:62124766-62126264	cytochrome c oxidase subunit 6B2
RDH13	ENSBTAG00000030393	18:62337524-62355536	retinol dehydrogenase 13
NDUFA3	ENSBTAG00000007754	18:63279553-63282901	NADH:ubiquinone oxidoreductase subunit A3
CMC2	ENSBTAG00000017009	18:7686030-7700190	C-X9-C motif containing 2
GCSH	ENSBTAG00000006795	18:7759552-7771600	glycine cleavage system protein H
UQCRFS1	ENSBTAG00000046786	18:997259-1002080	ubiquinol-cytochrome c reductase, Rieske iron-sulfur polypeptide 1
PTRH2	ENSBTAG00000016710	19:10665273-10674104	peptidyl-tRNA hydrolase 2
RPS6KB1	ENSBTAG00000016851	19:10841302-10878409	ribosomal protein S6 kinase B1
MRM1	ENSBTAG00000010311	19:12941109-12950393	mitochondrial rRNA methyltransferase 1
ACACA	ENSBTAG00000017567	19:13441161-13772700	acetyl-CoA carboxylase alpha
RHOT1	ENSBTAG00000010001	19:17908913-17977497	ras homolog family member T1
TEFM	ENSBTAG00000018386	19:18051751-18059612	transcription elongation factor, mitochondrial
LYRM9	ENSBTAG00000033298	19:19487859-19503235	LYR motif containing 9
POLDIP2	ENSBTAG00000008116	19:19822152-19841200	DNA polymerase delta interacting protein 2
KIAA0100	ENSBTAG00000011988	19:20060813-20088152	KIAA0100
ERAL1	ENSBTAG00000015639	19:20232098-20238395	Era like 12S mitochondrial rRNA chaperone 1
TIMM22	ENSBTAG00000008423	19:21863371-21870716	translocase of inner mitochondrial membrane 22
MRM3	ENSBTAG00000019162	19:22060688-22065001	mitochondrial rRNA methyltransferase 3
GLOD4	ENSBTAG00000019160	19:22065121-22084876	glyoxalase domain containing 4
WDR81	ENSBTAG00000011491	19:22820014-22831944	WD repeat domain 81
CLUH	ENSBTAG00000011786	19:23586771-23608018	clustered mitochondria homolog
C1QBP	ENSBTAG00000012739	19:26114945-26120375	complement C1q binding protein
SLC25A11	ENSBTAG00000004910	19:26450717-26458255	solute carrier family 25 member 11
SLC16A11	ENSBTAG00000020852	19:26825721-26827663	solute carrier family 16 member 11
ACADVL	ENSBTAG00000003072	19:26934464-26940043	acyl-CoA dehydrogenase very long chain
TP53	ENSBTAG00000001069	19:27376071-27401531	tumor protein p53
SLC25A35	ENSBTAG00000018808	19:27903908-27909233	solute carrier family 25 member 35
SCO1	ENSBTAG00000021780	19:29645572-29675257	SCO cytochrome c oxidase assembly protein 1
ELAC2	ENSBTAG00000021939	19:31362745-31378583	elaC ribonuclease Z 2
COX10	ENSBTAG00000015294	19:32090856-32199802	cytochrome c oxidase assembly factor heme A:farnesyltransferase COX10
UBB	ENSBTAG00000017246	19:33249950-33251848	ubiquitin B
TTC19	ENSBTAG00000013270	19:33444095-33470553	tetratricopeptide repeat domain 19
AKAP10	ENSBTAG00000003439	19:33740770-33784070	A-kinase anchoring protein 10
ALDH3A2	ENSBTAG00000039161	19:33919848-33936140	aldehyde dehydrogenase 3 family member A2
SHMT1	ENSBTAG00000017094	19:34334363-34350038	serine hydroxymethyltransferase 1
TOP3A	ENSBTAG00000017087	19:34359099-34379578	DNA topoisomerase III alpha
MIEF2	ENSBTAG00000017081	19:34382620-34386321	mitochondrial elongation factor 2
ATPAF2	ENSBTAG00000008801	19:34524222-34536057	ATP synthase mitochondrial F1 complex assembly factor 2
PEMT	ENSBTAG00000016432	19:34780763-34816442	phosphatidylethanolamine N-methyltransferase
NT5M	ENSBTAG00000030820	19:34870102-34882343	5',3'-nucleotidase, mitochondrial
FLCN	ENSBTAG00000008010	19:34915671-34932182	folliculin
PLD6	ENSBTAG00000008009	19:34939345-34942156	phospholipase D family member 6
DHRS7B	ENSBTAG00000010559	19:35165030-35212185	dehydrogenase/reductase 7B
TMEM11	ENSBTAG00000010566	19:35212504-35235654	transmembrane protein 11
SPATA20	ENSBTAG00000004155	19:36171005-36179075	spermatogenesis associated 20
RSAD1	ENSBTAG00000021303	19:36230417-36240063	radical S-adenosyl methionine domain containing 1
ACSF2	ENSBTAG00000021301	19:36241220-36273291	acyl-CoA synthetase family member 2
LRRC59	ENSBTAG00000006072	19:36285468-36297388	leucine rich repeat containing 59
MRPL27	ENSBTAG00000021720	19:36304897-36329783	mitochondrial ribosomal protein L27
PDK2	ENSBTAG00000008744	19:36544866-36561186	pyruvate dehydrogenase kinase 2
PHB	ENSBTAG00000017120	19:37195913-37206574	prohibitin
ATP5MC1	ENSBTAG00000018339	19:37618129-37621478	ATP synthase membrane subunit c locus 1
PNPO	ENSBTAG00000012259	19:38520753-38527313	pyridoxamine 5'-phosphate oxidase
MRPL10	ENSBTAG00000001832	19:38631947-38638738	mitochondrial ribosomal protein L10
MRPL45	ENSBTAG00000025001	19:38966205-38985585	mitochondrial ribosomal protein L45
CISD3	ENSBTAG00000046569	19:39325016-39327756	CDGSH iron sulfur domain 3
FKBP10	ENSBTAG00000011454	19:42006041-42014027	FKBP prolyl isomerase 10
ACLY	ENSBTAG00000016740	19:42049434-42093855	ATP citrate lyase
COASY	ENSBTAG00000046746	19:42639185-42642459	Coenzyme A synthase
COA3	ENSBTAG00000019911	19:42811377-42828164	cytochrome c oxidase assembly factor 3
BECN1	ENSBTAG00000019914	19:42837411-42848106	beclin 1
NBR1	ENSBTAG00000001632	19:43140343-43169417	NBR1 autophagy cargo receptor
NAGS	ENSBTAG00000016249	19:43861631-43866825	N-acetylglutamate synthase
SLC25A39	ENSBTAG00000019463	19:44126333-44130992	solute carrier family 25 member 39
DCAKD	ENSBTAG00000006048	19:44717120-44737363	dephospho-CoA kinase domain containing
MAPT	ENSBTAG00000017512	19:45883593-46004542	microtubule associated protein tau
CYB561	ENSBTAG00000020810	19:47767183-47779681	cytochrome b561
TACO1	ENSBTAG00000009885	19:47901884-47908689	translational activator of cytochrome c oxidase I
POLG2	ENSBTAG00000018420	19:48660925-48677027	DNA polymerase gamma 2, accessory subunit
FASN	ENSBTAG00000015980	19:50775673-50796012	fatty acid synthase
COX11	ENSBTAG00000007015	19:5083533-5090035	cytochrome c oxidase copper chaperone COX11
DCXR	ENSBTAG00000047043	19:50854404-50856944	L-xylulose reductase-like
DCXR	ENSBTAG00000008747	19:50863255-50879273	L-xylulose reductase-like
PYCR1	ENSBTAG00000000042	19:50957968-50962684	pyrroline-5-carboxylate reductase 1
P4HB	ENSBTAG00000006045	19:51034065-51044560	prolyl 4-hydroxylase subunit beta
SLC25A10	ENSBTAG00000055145	19:51108084-51114996	solute carrier family 25 member 10
MRPL12	ENSBTAG00000000417	19:51118069-51122495	mitochondrial ribosomal protein L12
HGS	ENSBTAG00000000411	19:51123897-51137090	hepatocyte growth factor-regulated tyrosine kinase substrate
OXLD1	ENSBTAG00000000355	19:51154297-51156611	oxidoreductase like domain containing 1
PGS1	ENSBTAG00000000675	19:53691403-53824616	phosphatidylglycerophosphate synthase 1
ACOX1	ENSBTAG00000030174	19:55669916-55690559	acyl-CoA oxidase 1
MRPL38	ENSBTAG00000022009	19:55721538-55726175	mitochondrial ribosomal protein L38
SLC25A19	ENSBTAG00000000202	19:56205865-56217750	solute carrier family 25 member 19
MRPS7	ENSBTAG00000016133	19:56219005-56240464	mitochondrial ribosomal protein S7
NT5C	ENSBTAG00000011527	19:56318392-56320652	5', 3'-nucleotidase, cytosolic
ATP5PD	ENSBTAG00000021227	19:56398797-56404689	ATP synthase peripheral stalk subunit d
MRPL58	ENSBTAG00000003303	19:56419750-56426828	mitochondrial ribosomal protein L58
FDXR	ENSBTAG00000006525	19:56542647-56554189	ferredoxin reductase
ABCA9	ENSBTAG00000006896	19:61493352-61539725	ATP binding cassette subfamily A member 9
PRKCA	ENSBTAG00000001061	19:62664530-62970305	protein kinase C alpha
AKAP1	ENSBTAG00000025320	19:7931746-7965102	A-kinase anchoring protein 1
MRPS23	ENSBTAG00000012366	19:8655163-8661689	mitochondrial ribosomal protein S23
ATIC	ENSBTAG00000019274	2:103327788-103350913	5-aminoimidazole-4-carboxamide ribonucleotide formyltransferase/IMP cyclohydrolase
BCS1L	ENSBTAG00000003813	2:106619141-106623100	BCS1 homolog, ubiquinol-cytochrome c reductase complex chaperone
CYP27A1	ENSBTAG00000013489	2:106739388-106782307	cytochrome P450, family 27, subfamily A, polypeptide 1
ABCB6	ENSBTAG00000020607	2:107162128-107169762	ATP binding cassette subfamily B member 6
MRPL44	ENSBTAG00000011514	2:112068964-112076912	mitochondrial ribosomal protein L44
MFF	ENSBTAG00000021319	2:115486531-115514827	mitochondrial fission factor
AK2	ENSBTAG00000017605	2:120653447-120677193	adenylate kinase 2
FABP3	ENSBTAG00000016819	2:122285619-122294666	fatty acid binding protein 3
MECR	ENSBTAG00000017253	2:124332401-124368606	mitochondrial trans-2-enoyl-CoA reductase
SESN2	ENSBTAG00000002363	2:125113995-125132377	sestrin 2
ATP5IF1	ENSBTAG00000006342	2:125145419-125147786	ATP synthase inhibitory factor subunit 1
IFI6	ENSBTAG00000007554	2:125662054-125665793	interferon alpha inducible protein 6
MTFR1L	ENSBTAG00000021781	2:127238785-127253787	mitochondrial fission regulator 1 like
CLIC4	ENSBTAG00000009470	2:128114761-128188876	chloride intracellular channel 4
HMGCL	ENSBTAG00000021832	2:129091480-129110145	3-hydroxy-3-methylglutaryl-CoA lyase
PINK1	ENSBTAG00000006084	2:131986297-132006686	PTEN induced kinase 1
MUL1	ENSBTAG00000020850	2:132115900-132123552	mitochondrial E3 ubiquitin protein ligase 1
MICOS10	ENSBTAG00000050219	2:133073787-133110076	mitochondrial contact site and cristae organizing system subunit 10
AKR7A2	ENSBTAG00000012289	2:133363648-133369985	aldo-keto reductase family 7 member A2
ALDH4A1	ENSBTAG00000030335	2:133756948-133790322	aldehyde dehydrogenase 4 family member A1
SDHB	ENSBTAG00000008314	2:135548906-135578120	succinate dehydrogenase complex iron sulfur subunit B
HSPB7	ENSBTAG00000055045	2:136053154-136057934	heat shock protein family B (small) member 7
MTX2	ENSBTAG00000006693	2:20568450-20644147	metaxin 2
ATP5MC3	ENSBTAG00000002944	2:21688061-21691528	ATP synthase membrane subunit c locus 3
PDK1	ENSBTAG00000016836	2:24026649-24069014	pyruvate dehydrogenase kinase 1
METAP1D	ENSBTAG00000019075	2:24470858-24547937	methionyl aminopeptidase type 1D, mitochondrial
SLC25A12	ENSBTAG00000016762	2:24637411-24736032	solute carrier family 25 member 12
CYBRD1	ENSBTAG00000007898	2:24912892-24945933	cytochrome b reductase 1
METTL8	ENSBTAG00000016430	2:25029281-25113419	methyltransferase like 8
METTL5	ENSBTAG00000026008	2:26534428-26554248	methyltransferase like 5
FASTKD1	ENSBTAG00000010743	2:26694015-26730287	FAST kinase domains 1
ABCB11	ENSBTAG00000026885	2:27112407-27210473	ATP binding cassette subfamily B member 11
GPD2	ENSBTAG00000009770	2:39653909-39803015	glycerol-3-phosphate dehydrogenase 2
MMADHC	ENSBTAG00000015962	2:46549088-46565933	metabolism of cobalamin associated D
HIBCH	ENSBTAG00000007787	2:5980696-6178350	3-hydroxyisobutyryl-CoA hydrolase
OSGEPL1	ENSBTAG00000012557	2:6592658-6603565	O-sialoglycoprotein endopeptidase like 1
DBI	ENSBTAG00000009517	2:71192387-71197568	diazepam binding inhibitor, acyl-CoA binding protein
TMEM177	ENSBTAG00000009058	2:71480987-71482235	transmembrane protein 177
PTPN4	ENSBTAG00000020855	2:71546907-71733059	protein tyrosine phosphatase, non-receptor type 4
GLS	ENSBTAG00000007863	2:79427771-79512607	glutaminase
COQ10B	ENSBTAG00000004659	2:86007357-86024344	coenzyme Q10B
HSPE1	ENSBTAG00000012589	2:86035474-86048062	hydroxyacyl-thioester dehydratase type 2
HSPD1	ENSBTAG00000012586	2:86035474-86048062	heat shock protein family D (Hsp60) member 1
MARS2	ENSBTAG00000002056	2:86189670-86191905	methionyl-tRNA synthetase 2, mitochondrial
MAIP1	ENSBTAG00000019231	2:88519694-88531251	matrix AAA peptidase interacting protein 1
NIF3L1	ENSBTAG00000018282	2:89532882-89547944	NGG1 interacting factor 3 like 1
NDUFB3	ENSBTAG00000012760	2:89662426-89672935	NADH:ubiquinone oxidoreductase subunit B3
CASP8	ENSBTAG00000015718	2:89861140-89885545	caspase 8
NDUFS1	ENSBTAG00000021976	2:94460486-94489927	NADH:ubiquinone oxidoreductase core subunit S1
FASTKD2	ENSBTAG00000016193	2:95064719-95085010	FAST kinase domains 2
IDH1	ENSBTAG00000020527	2:96510260-96532002	isocitrate dehydrogenase (NADP(+)) 1, cytosolic
ACADL	ENSBTAG00000010579	2:97989115-98029245	acyl-CoA dehydrogenase long chain
CPS1	ENSBTAG00000016662	2:98327891-98467680	carbamoyl-phosphate synthase 1
MRPS36	ENSBTAG00000011045	20:10467518-10475679	mitochondrial ribosomal protein S36
NLN	ENSBTAG00000016903	20:13752970-13853634	neurolysin
PPWD1	ENSBTAG00000009514	20:13977036-14036032	peptidylprolyl isomerase domain and WD repeat containing 1
NDUFAF2	ENSBTAG00000021607	20:18210358-18370943	NADH:ubiquinone oxidoreductase complex assembly factor 2
SETD9	ENSBTAG00000013426	20:22314473-22323346	SET domain containing 9
NDUFS4	ENSBTAG00000003728	20:25400417-25516036	NADH:ubiquinone oxidoreductase subunit S4
MRPS30	ENSBTAG00000000084	20:30060704-30070007	mitochondrial ribosomal protein S30
NNT	ENSBTAG00000011885	20:31154174-31245748	nicotinamide nucleotide transhydrogenase
OXCT1	ENSBTAG00000033186	20:32667446-32834933	3-oxoacid CoA-transferase 1
NADK2	ENSBTAG00000011334	20:37998817-38088539	NAD kinase 2, mitochondrial
AGXT2	ENSBTAG00000007690	20:39119607-39162311	alanine--glyoxylate aminotransferase 2
AMACR	ENSBTAG00000021813	20:39765281-39781002	alpha-methylacyl-CoA racemase
TARS	ENSBTAG00000014261	20:40309675-40332876	threonyl-tRNA synthetase
GOLPH3	ENSBTAG00000032848	20:41439629-41491576	golgi phosphoprotein 3
FASTKD3	ENSBTAG00000009400	20:65343171-65354775	FAST kinase domains 3
GFM2	ENSBTAG00000015519	20:6750175-6834107	G elongation factor mitochondrial 2
NDUFS6	ENSBTAG00000009914	20:70839102-70844383	NADH:ubiquinone oxidoreductase subunit S6
MRPL36	ENSBTAG00000050317	20:70848635-70848938	mitochondrial ribosomal protein L36
SDHA	ENSBTAG00000046019	20:71804556-71853183	succinate dehydrogenase complex flavoprotein subunit A
CCDC127	ENSBTAG00000047780	20:71804556-71853183	coiled-coil domain containing 127
PTCD2	ENSBTAG00000014675	20:9254756-9390606	pentatricopeptide repeat domain 2
MRPS27	ENSBTAG00000001962	20:9254756-9390606	mitochondrial ribosomal protein S27
MCCC2	ENSBTAG00000044160	20:9917220-9992861	methylcrotonoyl-CoA carboxylase 2
MRPS11	ENSBTAG00000019831	21:19474860-19495138	mitochondrial ribosomal protein S11
MRPL46	ENSBTAG00000019830	21:19474860-19495138	mitochondrial ribosomal protein L46
POLG	ENSBTAG00000009098	21:20722979-20803591	DNA polymerase gamma, catalytic subunit
IDH2	ENSBTAG00000014093	21:21478220-21494539	isocitrate dehydrogenase (NADP(+)) 2
NGRN	ENSBTAG00000014505	21:21635600-21641668	neugrin, neurite outgrowth associated
C21H15orf40	ENSBTAG00000016522	21:23257795-23264107	chromosome 21 C15orf40 homolog
MTHFS	ENSBTAG00000020023	21:25950191-25967463	5,10-methenyltetrahydrofolate synthetase (5-formyltetrahydrofolate cyclo-ligase)
BCL2A1	ENSBTAG00000000735	21:25981583-25994592	BCL2 related protein A1
MCEE	ENSBTAG00000035247	21:27388186-27396222	methylmalonyl-CoA epimerase
IDH3A	ENSBTAG00000006227	21:30538293-30554581	isocitrate dehydrogenase (NAD(+)) 3 catalytic subunit alpha
ETFA	ENSBTAG00000012490	21:31471293-31541249	electron transfer flavoprotein subunit alpha
RCN2	ENSBTAG00000015780	21:32049172-32067324	reticulocalbin 2
COX5A	ENSBTAG00000017267	21:33764337-33776146	cytochrome c oxidase subunit 5A
CYP11A1	ENSBTAG00000006934	21:34328402-34342900	cytochrome P450, family 11, subfamily A, polypeptide 1
STOML1	ENSBTAG00000015772	21:34633181-34641526	stomatin like 1
NUBPL	ENSBTAG00000044121	21:42056642-42376482	nucleotide binding protein like
PRORP	ENSBTAG00000009682	21:45369632-45527537	protein only RNase P catalytic subunit
KIAA0391	ENSBTAG00000009682	21:45369632-45527537	KIAA0391
PPP2R3C	ENSBTAG00000009681	21:45369632-45527537	protein phosphatase 2 regulatory subunit B''gamma
PSMA6	ENSBTAG00000009683	21:45548877-45572660	proteasome subunit alpha 6
SLC25A21	ENSBTAG00000019350	21:46881641-47734138	solute carrier family 25 member 21
CKMT1A	ENSBTAG00000007502	21:55322422-55345907	creatine kinase, mitochondrial 1A
NDUFB1	ENSBTAG00000015156	21:56801788-56808775	NADH:ubiquinone oxidoreductase subunit B1
IFI27	ENSBTAG00000003152	21:58735481-58744443	putative ISG12(a) protein
IFI27L2	ENSBTAG00000003155	21:58753792-58756455	interferon, alpha-inducible protein 27-like 2
GLRX5	ENSBTAG00000013423	21:60402133-60412055	glutaredoxin 5
SLC25A29	ENSBTAG00000013666	21:65203061-65216307	solute carrier family 25 member 29
SLC25A47	ENSBTAG00000008384	21:65227938-65234057	solute carrier family 25 member 47
HSP90AA1	ENSBTAG00000006270	21:66936746-66945064	heat shock protein 90 alpha family class A member 1
APOPT1	ENSBTAG00000021199	21:68196001-68222814	cytochrome c oxidase assembly factor 8
XRCC3	ENSBTAG00000009966	21:68308101-68317607	X-ray repair cross complementing 3
ATP5MPL	ENSBTAG00000026886	21:68460844-68462522	ATP synthase membrane subunit 6.8PL
MEF2A	ENSBTAG00000010649	21:6860315-7041397	myocyte enhancer factor 2A
MLH1	ENSBTAG00000016758	22:10457824-10551357	mutL homolog 1
ACAA1	ENSBTAG00000018283	22:11491791-11607351	acetyl-CoA acyltransferase 1
EXOG	ENSBTAG00000019305	22:11868427-11891788	exo/endonuclease G
SLC25A38	ENSBTAG00000022721	22:12645750-12660388	solute carrier family 25 member 38
HSPD1	ENSBTAG00000047441	22:13635726-13637448	heat shock protein family D (Hsp60) member 1
TCAIM	ENSBTAG00000016622	22:16271888-16309668	T cell activation inhibitor, mitochondrial
RPUSD3	ENSBTAG00000007968	22:16878873-16886849	RNA pseudouridine synthase D3
OGG1	ENSBTAG00000007777	22:16946296-16962873	8-oxoguanine DNA glycosylase
MRPS24	ENSBTAG00000007398	22:207310-229794	mitochondrial ribosomal protein S24
TRNT1	ENSBTAG00000019534	22:23148354-23172673	tRNA nucleotidyl transferase 1
CMC1	ENSBTAG00000035286	22:2676419-2754961	C-X9-C motif containing 1
ARL6IP5	ENSBTAG00000021506	22:32436508-32491697	ADP ribosylation factor like GTPase 6 interacting protein 5
SUCLG2	ENSBTAG00000009541	22:33859632-34134874	succinate-CoA ligase GDP-forming beta subunit
SLC25A26	ENSBTAG00000037972	22:34953093-35215061	solute carrier family 25 member 26
FHIT	ENSBTAG00000014418	22:40819273-41605063	fragile histidine triad
PDHB	ENSBTAG00000021724	22:42918412-43005784	pyruvate dehydrogenase E1 beta subunit
ABHD6	ENSBTAG00000016615	22:43026803-43075099	abhydrolase domain containing 6
PDE12	ENSBTAG00000015563	22:43636011-43639721	phosphodiesterase 12
CHDH	ENSBTAG00000010027	22:47133913-47158681	choline dehydrogenase
TKT	ENSBTAG00000003758	22:47707404-47731710	transketolase
NT5DC2	ENSBTAG00000014784	22:48291598-48368328	5'-nucleotidase domain containing 2
GLYCTK	ENSBTAG00000021695	22:48589695-48595068	glycerate kinase
ALAS1	ENSBTAG00000004118	22:48689673-48704126	5'-aminolevulinate synthase 1
HEMK1	ENSBTAG00000004120	22:49767035-49789516	HemK methyltransferase family member 1
AMT	ENSBTAG00000002321	22:50693258-50697601	aminomethyltransferase
GPX1	ENSBTAG00000054195	22:50752498-50753719	glutathione peroxidase 1
NDUFAF3	ENSBTAG00000018918	22:50968508-50969630	NADH:ubiquinone oxidoreductase complex assembly factor 3
SLC25A20	ENSBTAG00000000191	22:51045060-51080116	solute carrier family 25 member 20
UQCRC1	ENSBTAG00000019096	22:51275072-51283826	ubiquinol-cytochrome c reductase core protein 1
CCDC51	ENSBTAG00000013413	22:51421536-51433253	coiled-coil domain containing 51
NME6	ENSBTAG00000003025	22:51557934-51564695	NME/NM23 nucleoside diphosphate kinase 6
DHX30	ENSBTAG00000015833	22:51910392-51929087	DExH-box helicase 30
LARS2	ENSBTAG00000007315	22:53741195-53886985	leucyl-tRNA synthetase 2, mitochondrial
TAMM41	ENSBTAG00000003328	22:55794949-55847377	TAM41 mitochondrial translocator assembly and maintenance homolog
MRPS25	ENSBTAG00000013723	22:57208567-57253578	mitochondrial ribosomal protein S25
CHCHD4	ENSBTAG00000015529	22:58064572-58095559	coiled-coil-helix-coiled-coil-helix domain containing 4
ACAD9	ENSBTAG00000003242	22:58892372-58974160	acyl-CoA dehydrogenase family member 9
EEFSEC	ENSBTAG00000030962	22:59392853-59502236	eukaryotic elongation factor, selenocysteine-tRNA specific
CHCHD6	ENSBTAG00000030855	22:60288808-60389500	coiled-coil-helix-coiled-coil-helix domain containing 6
ALDH1L1	ENSBTAG00000014470	22:60550593-60578426	aldehyde dehydrogenase 1 family member L1
MTCH1	ENSBTAG00000033453	23:10878589-10898204	mitochondrial carrier 1
MOCS1	ENSBTAG00000010449	23:13836253-13889103	molybdenum cofactor synthesis 1
TOMM6	ENSBTAG00000008977	23:15600546-15601893	translocase of outer mitochondrial membrane 6
MRPS10	ENSBTAG00000015301	23:15920023-15932613	mitochondrial ribosomal protein S10
MRPL2	ENSBTAG00000012752	23:16668579-16688088	mitochondrial ribosomal protein L2
MRPS18A	ENSBTAG00000025571	23:17178372-17194684	mitochondrial ribosomal protein S18A
AARS2	ENSBTAG00000013722	23:17801844-17813188	alanyl-tRNA synthetase 2, mitochondrial
SLC25A27	ENSBTAG00000016302	23:19878543-19900772	solute carrier family 25 member 27
MMUT	ENSBTAG00000014272	23:22196642-22280742	methylmalonyl-CoA mutase
TMEM14A	ENSBTAG00000005206	23:25056027-25066519	transmembrane protein 14A
CLIC1	ENSBTAG00000013533	23:27558156-27581255	chloride intracellular channel 1
MCCD1	ENSBTAG00000045577	23:27748034-27761676	mitochondrial coiled-coil domain 1
VARS2	ENSBTAG00000010698	23:28146080-28159087	valyl-tRNA synthetase 2, mitochondrial
C23H6orf136	ENSBTAG00000006958	23:28349044-28373216	chromosome 23 C6orf136 homolog
MRPS18B	ENSBTAG00000006936	23:28349044-28373216	mitochondrial ribosomal protein S18B
ACOT13	ENSBTAG00000016337	23:33069546-33082602	acyl-CoA thioesterase 13
ALDH5A1	ENSBTAG00000021902	23:33183863-33209632	aldehyde dehydrogenase 5 family member A1
MRS2	ENSBTAG00000004979	23:33271109-33309747	magnesium transporter MRS2
RNF144B	ENSBTAG00000009055	23:39178910-39266796	ring finger protein 144B
MCUR1	ENSBTAG00000001475	23:42786868-42888891	mitochondrial calcium uniporter regulator 1
SIRT5	ENSBTAG00000014904	23:43027527-43050452	sirtuin 5
EDN1	ENSBTAG00000008096	23:44156425-44163955	endothelin 1
TMEM14C	ENSBTAG00000005808	23:45406617-45413390	transmembrane protein 14C
FARS2	ENSBTAG00000018072	23:49111503-49398418	phenylalanyl-tRNA synthetase 2, mitochondrial
LYRM4	ENSBTAG00000031432	23:49417554-49509663	LYR motif containing 4
ECI2	ENSBTAG00000015178	23:50039717-50064249	enoyl-CoA delta isomerase 2
BPHL	ENSBTAG00000006379	23:50529745-50551585	biphenyl hydrolase like
HSD17B8	ENSBTAG00000020927	23:7391655-7393771	hydroxysteroid 17-beta dehydrogenase 8
RPS18	ENSBTAG00000002648	23:7446373-7451062	ribosomal protein S18
BAK1	ENSBTAG00000000428	23:7712943-7719279	BCL2 antagonist/killer 1
MNF1	ENSBTAG00000054726	23:7814524-7840379	mitochondrial nucleoid factor 1
IP6K3	ENSBTAG00000033603	23:7852685-7877221	inositol hexakisphosphate kinase 3
RPL10A	ENSBTAG00000019494	23:9425848-9428501	ribosomal protein L10a
OSBPL1A	ENSBTAG00000023259	24:32306069-32535370	oxysterol binding protein like 1A
ZADH2	ENSBTAG00000001724	24:3485650-3493191	zinc binding alcohol dehydrogenase domain containing 2
TYMS	ENSBTAG00000007003	24:35553463-35564144	thymidylate synthetase
ENOSF1	ENSBTAG00000007000	24:35564898-35587720	enolase superfamily member 1
NDUFV2	ENSBTAG00000004871	24:41415090-41433991	NADH:ubiquinone oxidoreductase core subunit V2
CYB5A	ENSBTAG00000012012	24:4141579-4175476	cytochrome b5 type A
TIMM21	ENSBTAG00000009687	24:4237234-4243236	translocase of inner mitochondrial membrane 21
AFG3L2	ENSBTAG00000011250	24:42810256-42829665	AFG3 like matrix AAA peptidase subunit 2
PRELID3A	ENSBTAG00000017983	24:42853714-42868611	PRELI domain containing 3A
FAM210A	ENSBTAG00000009141	24:43485956-43500220	family with sequence similarity 210 member A
ATP5F1A	ENSBTAG00000002507	24:45842147-45851502	ATP synthase F1 subunit alpha
RBFA	ENSBTAG00000036297	24:491876-504604	ribosome binding factor A
ACAA2	ENSBTAG00000002863	24:49442438-49478160	acetyl-CoA acyltransferase 2
ME2	ENSBTAG00000016269	24:50403004-50461032	malic enzyme 2
FECH	ENSBTAG00000006393	24:56786354-56822198	ferrochelatase
PMAIP1	ENSBTAG00000049851	24:58744466-58747475	phorbol-12-myristate-13-acetate-induced protein 1
BCL2	ENSBTAG00000019302	24:61396512-61588241	BCL2 apoptosis regulator
SNN	ENSBTAG00000054404	25:10362510-10362774	stannin
MRPS34	ENSBTAG00000026415	25:1349763-1355120	mitochondrial ribosomal protein S34
NME3	ENSBTAG00000016552	25:1349763-1355120	NME/NM23 nucleoside diphosphate kinase 3
HAGH	ENSBTAG00000019998	25:1379519-1394143	hydroxyacylglutathione hydrolase
FAHD1	ENSBTAG00000033015	25:1379519-1394143	fumarylacetoacetate hydrolase domain containing 1
MPV17L	ENSBTAG00000047520	25:13816700-13824412	MPV17 mitochondrial inner membrane protein like
ABCC6	ENSBTAG00000015191	25:14330466-14553925	ATP binding cassette subfamily C member 6
NDUFB10	ENSBTAG00000009534	25:1507602-1519337	NADH:ubiquinone oxidoreductase subunit B10
GFER	ENSBTAG00000017631	25:1539100-1542233	growth factor, augmenter of liver regeneration
NTHL1	ENSBTAG00000006272	25:1589480-1626005	nth like DNA glycosylase 1
RPS15A	ENSBTAG00000020733	25:16423490-16429311	ribosomal protein S15a
COQ7	ENSBTAG00000021242	25:16902937-16916479	coenzyme Q7, hydroxylase
ECI1	ENSBTAG00000009965	25:1765089-1778389	enoyl-CoA delta isomerase 1
ACSM5	ENSBTAG00000037449	25:18090664-18119714	acyl-CoA synthetase medium chain family member 5
ACSM2B	ENSBTAG00000019423	25:18162094-18210917	acyl-CoA synthetase medium-chain family member 2B
ACSM1	ENSBTAG00000001417	25:18233576-18298233	acyl-CoA synthetase medium chain family member 1
ACSM4	ENSBTAG00000046098	25:18426075-18448495	acyl-CoA synthetase medium chain family member 4
ACSM3	ENSBTAG00000006447	25:18491966-18539999	acyl-CoA synthetase medium chain family member 3
LYRM1	ENSBTAG00000018559	25:18710239-18719578	LYR motif containing 1
UQCRC2	ENSBTAG00000021651	25:19647360-19688054	ubiquinol-cytochrome c reductase core protein 2
EARS2	ENSBTAG00000045593	25:21194265-21240606	glutamyl-tRNA synthetase 2, mitochondrial
NDUFAB1	ENSBTAG00000006391	25:21250395-21261282	NADH:ubiquinone oxidoreductase subunit AB1
ZNF205	ENSBTAG00000005572	25:2561191-2572656	zinc finger protein 205
SPNS1	ENSBTAG00000014653	25:25867537-25876113	sphingolipid transporter 1 (putative)
ATP2A1	ENSBTAG00000006541	25:25917048-25946430	ATPase sarcoplasmic/endoplasmic reticulum Ca2+ transporting 1
TUFM	ENSBTAG00000019216	25:25967781-25971740	Tu translation elongation factor, mitochondrial
BCKDK	ENSBTAG00000010524	25:27212129-27216927	branched chain keto acid dehydrogenase kinase
COX6A2	ENSBTAG00000019521	25:27451623-27481274	cytochrome c oxidase subunit 6A2
MRPS17	ENSBTAG00000007934	25:27653219-27658120	mitochondrial ribosomal protein S17
NIPSNAP2	ENSBTAG00000031598	25:27661421-27688636	nipsnap homolog 2
CHCHD2	ENSBTAG00000040295	25:27738681-27766328	coiled-coil-helix-coiled-coil-helix domain containing 2
TRAP1	ENSBTAG00000020109	25:2996583-3048710	TNF receptor associated protein 1
RCC1L	ENSBTAG00000011753	25:32669752-32693617	RCC1 like
ABHD11	ENSBTAG00000010339	25:33530964-33533374	abhydrolase domain containing 11
DNAJC30	ENSBTAG00000009022	25:33573622-33575091	DnaJ heat shock protein family (Hsp40) member C30
MDH2	ENSBTAG00000009462	25:34222297-34266939	malate dehydrogenase 2
PAM16	ENSBTAG00000009200	25:3504907-3508444	presequence translocase associated motor 16
FIS1	ENSBTAG00000007900	25:35447763-35461476	fission, mitochondrial 1
DNAJA3	ENSBTAG00000010013	25:3574507-3605787	DnaJ heat shock protein family (Hsp40) member A3
MRPL28	ENSBTAG00000016581	25:361869-364453	mitochondrial ribosomal protein L28
ATP5MF	ENSBTAG00000002094	25:36953320-36958643	ATP synthase membrane subunit f
PTCD1	ENSBTAG00000020440	25:36972760-36991288	pentatricopeptide repeat domain 1
NME4	ENSBTAG00000016590	25:383714-396054	NME/NM23 nucleoside diphosphate kinase 4
MRM2	ENSBTAG00000002477	25:40977159-40983409	mitochondrial rRNA methyltransferase 2
COX19	ENSBTAG00000015253	25:41758510-41764100	cytochrome c oxidase assembly factor COX19
SUN1	ENSBTAG00000046498	25:41821514-41866736	Sad1 and UNC84 domain containing 1
MCRIP2	ENSBTAG00000045857	25:546280-558068	MAPK regulated corepressor interacting protein 2
RHOT2	ENSBTAG00000004551	25:573400-578970	ras homolog family member T2
ABAT	ENSBTAG00000004038	25:7551535-7641455	4-aminobutyrate aminotransferase
TMEM186	ENSBTAG00000022530	25:7650090-7652689	transmembrane protein 186
MARCH5	ENSBTAG00000020981	26:13454222-13829852	membrane associated ring-CH-type finger 5
IDE	ENSBTAG00000019759	26:13881641-13976189	insulin degrading enzyme
SLC25A6	ENSBTAG00000047418	26:15190921-15195504	solute carrier family 25 member 6
ALDH18A1	ENSBTAG00000011832	26:17088626-17129756	aldehyde dehydrogenase 18 family member A1
HOGA1	ENSBTAG00000012721	26:18771706-18793256	4-hydroxy-2-oxoglutarate aldolase 1
SLC25A28	ENSBTAG00000012107	26:20596416-20607094	solute carrier family 25 member 28
COX15	ENSBTAG00000045703	26:20622607-20714718	cytochrome c oxidase assembly homolog COX15
NDUFB8	ENSBTAG00000000091	26:21414962-21420753	NADH:ubiquinone oxidoreductase subunit B8
MRPL43	ENSBTAG00000003294	26:21823623-21824790	mitochondrial ribosomal protein L43
TWNK	ENSBTAG00000003296	26:21825437-21830839	twinkle mtDNA helicase
SFXN3	ENSBTAG00000005015	26:21863614-21872923	sideroflexin 3
SFXN2	ENSBTAG00000004321	26:23323217-23341592	sideroflexin 2
ATP5MD	ENSBTAG00000009713	26:23967688-23987702	ATP synthase membrane subunit DAPIT
GSTO1	ENSBTAG00000003989	26:24827342-24837104	glutathione S-transferase omega 1
ECHS1	ENSBTAG00000017710	26:25203122-26181296	enoyl-CoA hydratase, short chain 1
MTG1	ENSBTAG00000020304	26:25203122-26181296	mitochondrial ribosome associated GTPase 1
GPAM	ENSBTAG00000011917	26:32687778-32753080	glycerol-3-phosphate acyltransferase, mitochondrial
SFXN4	ENSBTAG00000008730	26:39311748-39328281	sideroflexin 4
PRDX3	ENSBTAG00000008731	26:39330322-39339704	peroxiredoxin 3
PSTK	ENSBTAG00000014028	26:42767645-42780839	phosphoseryl-tRNA kinase
ACADSB	ENSBTAG00000018041	26:42805982-42855916	acyl-CoA dehydrogenase short/branched chain
OAT	ENSBTAG00000006928	26:44044920-44064391	ornithine aminotransferase
CYP2E1	ENSBTAG00000018365	26:50165122-50176103	cytochrome P450, family 2, subfamily E, polypeptide 1
BNIP3	ENSBTAG00000017804	26:51221615-51226873	BCL2 interacting protein 3
CISD1	ENSBTAG00000003634	26:745914-764085	CDGSH iron sulfur domain 1
ASAH2	ENSBTAG00000003529	26:8598292-8659761	N-acylsphingosine amidohydrolase 2
ATAD1	ENSBTAG00000000806	26:9379273-9420154	ATPase family AAA domain containing 1
PTEN	ENSBTAG00000009498	26:9466270-9564180	phosphatase and tensin homolog
ACSL1	ENSBTAG00000004344	27:15073006-15243974	acyl-CoA synthetase long chain family member 1
PRIMPOL	ENSBTAG00000018863	27:15073006-15243974	primase and DNA directed polymerase
SLC25A4	ENSBTAG00000013208	27:15489469-15493487	solute carrier family 25 member 4
MTUS1	ENSBTAG00000039682	27:19567095-19632311	microtubule associated scaffold protein 1
MICU3	ENSBTAG00000020468	27:20100979-20175208	mitochondrial calcium uptake family member 3
GSR	ENSBTAG00000007115	27:26801918-26846927	glutathione-disulfide reductase
PPP2CB	ENSBTAG00000009245	27:26900098-26924571	protein phosphatase 2 catalytic subunit beta
DUSP26	ENSBTAG00000016413	27:29281840-29288445	dual specificity phosphatase 26
PLPBP	ENSBTAG00000011075	27:33042476-33052036	pyridoxal phosphate binding protein
STAR	ENSBTAG00000033345	27:33312971-33320397	steroidogenic acute regulatory protein
LETM2	ENSBTAG00000015444	27:33528787-33544151	leucine zipper and EF-hand containing transmembrane protein 2
VDAC3	ENSBTAG00000014068	27:37235270-37246636	voltage dependent anion channel 3
OXSM	ENSBTAG00000007031	27:40005538-40010324	3-oxoacyl-ACP synthase, mitochondrial
AGPAT5	ENSBTAG00000004922	27:5810037-5856711	1-acylglycerol-3-phosphate O-acyltransferase 5
ABCB10	ENSBTAG00000017053	28:1471775-1494454	ATP binding cassette subfamily B member 10
CDK1	ENSBTAG00000010109	28:16488141-16582565	cyclin dependent kinase 1
DNA2	ENSBTAG00000002620	28:24811859-24849160	DNA replication helicase/nuclease 2
SLC25A16	ENSBTAG00000023054	28:24858159-24885916	solute carrier family 25 member 16
KIF1BP	ENSBTAG00000014561	28:25247949-25302700	kinesin family binding protein
SUPV3L1	ENSBTAG00000001044	28:25555681-25580735	Suv3 like RNA helicase
HK1	ENSBTAG00000012380	28:25694145-25781767	hexokinase 1
AIFM2	ENSBTAG00000001165	28:26293094-26363247	apoptosis inducing factor mitochondria associated 2
TYSND1	ENSBTAG00000038845	28:26372855-26379917	trypsin domain containing 1
MICU1	ENSBTAG00000005807	28:28402857-28619073	mitochondrial calcium uptake 1
MCU	ENSBTAG00000003876	28:28709026-28902834	mitochondrial calcium uniporter
NUDT13	ENSBTAG00000000313	28:29189825-29206547	nudix hydrolase 13
MRPS16	ENSBTAG00000000950	28:29296800-29298632	mitochondrial ribosomal protein S16
MSS51	ENSBTAG00000020219	28:29413415-29417580	MSS51 mitochondrial translational activator
CHCHD1	ENSBTAG00000012654	28:29679226-29680517	coiled-coil-helix-coiled-coil-helix domain containing 1
VDAC2	ENSBTAG00000012975	28:30970119-30984667	voltage dependent anion channel 2
COMTD1	ENSBTAG00000012977	28:30986810-30988887	catechol-O-methyltransferase domain containing 1
PPIF	ENSBTAG00000016711	28:34966649-34973573	peptidylprolyl isomerase F
PRXL2A	ENSBTAG00000021416	28:35805433-35823873	peroxiredoxin like 2A
GHITM	ENSBTAG00000032829	28:39120245-39134155	growth hormone inducible transmembrane protein
GLUD1	ENSBTAG00000007540	28:41609014-41649016	glutamate dehydrogenase 1
OGDHL	ENSBTAG00000021728	28:43841933-43868982	oxoglutarate dehydrogenase like
TIMM23	ENSBTAG00000011694	28:43900419-44035987	translocase of inner mitochondrial membrane 23 homolog (yeast)
NCOA4	ENSBTAG00000019565	28:44036735-44059067	nuclear receptor coactivator 4
TFAM	ENSBTAG00000003546	28:45677708-45689736	transcription factor A, mitochondrial
COA6	ENSBTAG00000051467	28:7188628-7269320	cytochrome c oxidase assembly factor 6 homolog (S. cerevisiae)
TOMM20	ENSBTAG00000000562	28:7883316-7898012	translocase of outer mitochondrial membrane 20
CCDC90B	ENSBTAG00000007479	29:12384675-12411725	coiled-coil domain containing 90B
NARS2	ENSBTAG00000039943	29:17454197-17591609	asparaginyl-tRNA synthetase 2, mitochondrial
NDUFC2	ENSBTAG00000018188	29:17978586-17987849	NADH:ubiquinone oxidoreductase subunit C2
HTATIP2	ENSBTAG00000013419	29:24565818-24579990	HIV-1 Tat interactive protein 2
RPUSD4	ENSBTAG00000020900	29:29550483-29561927	RNA pseudouridine synthase D4
FOXRED1	ENSBTAG00000014122	29:29617418-29625087	FAD dependent oxidoreductase domain containing 1
SPATA19	ENSBTAG00000014651	29:33201866-33207406	spermatogenesis associated 19
CYB561A3	ENSBTAG00000018202	29:39856155-39867484	cytochrome b561 family member A3
SDHAF2	ENSBTAG00000015266	29:39921805-39931368	succinate dehydrogenase complex assembly factor 2
FTH1	ENSBTAG00000011184	29:40477516-40480266	ferritin heavy chain 1
CSKMT	ENSBTAG00000022293	29:40993413-40998547	citrate synthase lysine methyltransferase
UQCC3	ENSBTAG00000010470	29:41001415-41002146	ubiquinol-cytochrome c reductase complex assembly factor 3
COX8A	ENSBTAG00000052272	29:42308145-42310062	cytochrome c oxidase subunit VIIIA (ubiquitous)
MACROD1	ENSBTAG00000017181	29:42323906-42478140	mono-ADP ribosylhydrolase 1
DNAJC4	ENSBTAG00000016560	29:42511024-42539123	DnaJ heat shock protein family (Hsp40) member C4
BAD	ENSBTAG00000012511	29:42573708-42585490	BCL2 associated agonist of cell death
PRDX5	ENSBTAG00000008648	29:42613256-42616366	peroxiredoxin 5
ARL2	ENSBTAG00000002238	29:43227242-43235042	ADP ribosylation factor like GTPase 2
MRPL49	ENSBTAG00000005075	29:43328456-43339711	mitochondrial ribosomal protein L49
SLC25A45	ENSBTAG00000008568	29:43569208-43574834	solute carrier family 25 member 45
MRPL11	ENSBTAG00000053687	29:44480018-44485396	mitochondrial ribosomal protein L11
PC	ENSBTAG00000019700	29:44862571-44965356	pyruvate carboxylase
GRK2	ENSBTAG00000005832	29:45190088-45208600	G protein-coupled receptor kinase 2
NDUFV1	ENSBTAG00000021776	29:45455656-45468982	NADH:ubiquinone oxidoreductase core subunit V1
NDUFS8	ENSBTAG00000012072	29:45559235-45563283	NADH:ubiquinone oxidoreductase core subunit S8
TCIRG1	ENSBTAG00000000292	29:45565563-45577936	T cell immune regulator 1, ATPase H+ transporting V0 subunit a3
CPT1A	ENSBTAG00000021999	29:46164783-46225440	carnitine palmitoyltransferase 1A
MRPL21	ENSBTAG00000004348	29:46258413-46293180	mitochondrial ribosomal protein L21
MRPL23	ENSBTAG00000000103	29:49542735-49549261	mitochondrial ribosomal protein L23
SLC25A22	ENSBTAG00000001229	29:50569808-50574869	solute carrier family 25 member 22
TMEM135	ENSBTAG00000005482	29:8236862-8540319	transmembrane protein 135
ME3	ENSBTAG00000000246	29:8891471-9112311	malic enzyme 3
TMEM126A	ENSBTAG00000000451	29:9897292-9905845	transmembrane protein 126A
TMEM126B	ENSBTAG00000020596	29:9925890-9932507	transmembrane protein 126B
MMACHC	ENSBTAG00000017027	3:100566181-100571190	metabolism of cobalamin associated C
MUTYH	ENSBTAG00000011242	3:100579651-100731168	mutY DNA glycosylase
CFAP57	ENSBTAG00000021547	3:102768455-102846235	cilia and flagella associated protein 57
SLC2A1	ENSBTAG00000009617	3:103309038-103337423	solute carrier family 2 member 1
TRIT1	ENSBTAG00000013832	3:106204846-106248823	tRNA isopentenyltransferase 1
NDUFS5	ENSBTAG00000010232	3:106957971-106998848	NADH:ubiquinone oxidoreductase subunit S5
YRDC	ENSBTAG00000006510	3:108107986-108120963	yrdC N6-threonylcarbamoyltransferase domain containing
MRPS15	ENSBTAG00000024097	3:109431029-109437161	mitochondrial ribosomal protein S15
ADPRHL2	ENSBTAG00000021715	3:109722182-109727879	ADP-ribosylhydrolase like 2
EFHD1	ENSBTAG00000014596	3:112396167-112440870	EF-hand domain family member D1
NDUFA10	ENSBTAG00000003279	3:118884974-118923959	NADH:ubiquinone oxidoreductase subunit A10
AGXT	ENSBTAG00000005797	3:120153535-120164464	alanine--glyoxylate and serine--pyruvate aminotransferase
MTERF4	ENSBTAG00000000784	3:120329404-120335084	mitochondrial transcription termination factor 4
DTYMK	ENSBTAG00000015408	3:120728098-120736657	deoxythymidylate kinase
D2HGDH	ENSBTAG00000002847	3:120765582-120791784	D-2-hydroxyglutarate dehydrogenase
NEU4	ENSBTAG00000014833	3:120822793-120828287	neuraminidase 4
MRPL24	ENSBTAG00000001520	3:14082642-14098646	mitochondrial ribosomal protein L24
NAXE	ENSBTAG00000000404	3:14232917-14244262	NAD(P)HX epimerase
SLC25A44	ENSBTAG00000009431	3:14575797-14592765	solute carrier family 25 member 44
MSTO1	ENSBTAG00000026613	3:15038526-15042707	misato mitochondrial distribution and morphology regulator 1
DAP3	ENSBTAG00000001199	3:15051164-15090850	death associated protein 3
FDPS	ENSBTAG00000003948	3:15311057-15320377	farnesyl diphosphate synthase
PKLR	ENSBTAG00000017056	3:15344674-15354053	pyruvate kinase L/R
MTX1	ENSBTAG00000014840	3:15409489-15414531	metaxin 1
FLAD1	ENSBTAG00000000186	3:15602873-15609853	flavin adenine dinucleotide synthetase 1
SMCP	ENSBTAG00000005437	3:17864636-17869842	sperm mitochondria associated cysteine rich protein
THEM4	ENSBTAG00000004772	3:18844272-18892924	thioesterase superfamily member 4
TDRKH	ENSBTAG00000021594	3:18992375-19014072	tudor and KH domain containing
MRPL9	ENSBTAG00000000797	3:19016288-19028884	mitochondrial ribosomal protein L9
PI4KB	ENSBTAG00000007320	3:19481061-19518770	phosphatidylinositol 4-kinase beta
MLLT11	ENSBTAG00000015369	3:19721036-19726107	MLLT11 transcription factor 7 cofactor
TARS2	ENSBTAG00000003799	3:20183479-20202510	threonyl-tRNA synthetase 2, mitochondrial
MRPS21	ENSBTAG00000024378	3:20338180-20351092	mitochondrial ribosomal protein S21
BOLA1	ENSBTAG00000006050	3:20713194-20714518	bolA family member 1
PEX11B	ENSBTAG00000008372	3:21454069-21459694	peroxisomal biogenesis factor 11 beta
ACP6	ENSBTAG00000017051	3:21960525-21981430	acid phosphatase 6, lysophosphatidic
HMGCS2	ENSBTAG00000003898	3:23536510-23560620	3-hydroxy-3-methylglutaryl-CoA synthase 2
HSD3B1	ENSBTAG00000006769	3:23706732-23717051	hydroxy-delta-5-steroid dehydrogenase, 3 beta- and steroid delta-isomerase 1
HAO2	ENSBTAG00000000123	3:23732790-23763956	hydroxyacid oxidase 2
WARS2	ENSBTAG00000005064	3:23999238-24101046	tryptophanyl tRNA synthetase 2, mitochondrial
SLC16A1	ENSBTAG00000015107	3:30382284-30411742	solute carrier family 16 member 1
ATP5PB	ENSBTAG00000006441	3:31846428-31863330	ATP synthase peripheral stalk-membrane subunit b
ALDH9A1	ENSBTAG00000017852	3:3220576-3249677	aldehyde dehydrogenase 9 family member A1
MGST3	ENSBTAG00000010265	3:3264992-3288716	microsomal glutathione S-transferase 3
AHCYL1	ENSBTAG00000018893	3:33403799-33444827	adenosylhomocysteinase like 1
SLC25A24	ENSBTAG00000003752	3:35038386-35096479	solute carrier family 25 member 24
DBT	ENSBTAG00000006320	3:43039358-43079725	dihydrolipoamide branched chain transacylase E2
ABCD3	ENSBTAG00000009698	3:48980773-49070167	ATP binding cassette subfamily D member 3
GCLM	ENSBTAG00000007842	3:49581838-49599562	glutamate-cysteine ligase modifier subunit
KYAT3	ENSBTAG00000000505	3:54901259-54989008	kynurenine aminotransferase 3
SH3GLB1	ENSBTAG00000031171	3:57269357-57314453	SH3 domain containing GRB2 like, endophilin B1
DDAH1	ENSBTAG00000034776	3:58618305-58775117	dimethylarginine dimethylaminohydrolase 1
GNG5	ENSBTAG00000008122	3:59591884-59600029	G protein subunit gamma 5
ACADM	ENSBTAG00000024240	3:69086074-69124464	acyl-CoA dehydrogenase medium chain
CRYZ	ENSBTAG00000003162	3:69968101-70019359	crystallin zeta
MPC2	ENSBTAG00000020968	3:752397-783103	mitochondrial pyruvate carrier 2
AK4	ENSBTAG00000030674	3:80160691-80251376	adenylate kinase 4
SDHC	ENSBTAG00000015853	3:8177616-8208058	succinate dehydrogenase complex subunit C
TOMM40L	ENSBTAG00000009213	3:8271659-8280141	translocase of outer mitochondrial membrane 40 like
NDUFS2	ENSBTAG00000002203	3:8290743-8300810	NADH:ubiquinone oxidoreductase core subunit S2
PPOX	ENSBTAG00000021894	3:8326932-8330785	protoporphyrinogen oxidase
NIT1	ENSBTAG00000020153	3:8363116-8376843	nitrilase 1
TSTD1	ENSBTAG00000017856	3:8442909-8444112	thiosulfate sulfurtransferase like domain containing 1
OMA1	ENSBTAG00000017326	3:87479244-87544530	OMA1 zinc metallopeptidase
DHCR24	ENSBTAG00000004688	3:91411765-91445037	24-dehydrocholesterol reductase
PARS2	ENSBTAG00000040313	3:91528850-91530803	prolyl-tRNA synthetase 2, mitochondrial
MRPL37	ENSBTAG00000010715	3:92016376-92033861	mitochondrial ribosomal protein L37
CPT2	ENSBTAG00000014649	3:93032986-93057118	carnitine palmitoyltransferase 2
SCP2	ENSBTAG00000003746	3:93275044-93393567	sterol carrier protein 2
ECHDC2	ENSBTAG00000002910	3:93434005-93464715	enoyl-CoA hydratase domain containing 2
COA7	ENSBTAG00000002050	3:93648199-93667733	cytochrome c oxidase assembly factor 7 (putative)
TXNDC12	ENSBTAG00000011024	3:94278883-94312525	thioredoxin domain containing 12
NRDC	ENSBTAG00000021174	3:94437448-94540296	nardilysin convertase
ATPAF1	ENSBTAG00000000094	3:99466612-99491947	ATP synthase mitochondrial F1 complex assembly factor 1
NSUN4	ENSBTAG00000015891	3:99750593-99773411	NOP2/Sun RNA methyltransferase 4
UQCRH	ENSBTAG00000009603	3:99790132-99799010	ubiquinol-cytochrome c reductase hinge protein
FMC1	ENSBTAG00000053406	4:102878436-102882754	formation of mitochondrial complex V assembly factor 1 homolog
ADCK2	ENSBTAG00000020484	4:103994400-104008963	aarF domain containing kinase 2
NDUFB2	ENSBTAG00000021759	4:104013523-104019157	NADH:ubiquinone oxidoreductase subunit B2
MRPS33	ENSBTAG00000005285	4:104264741-104273391	mitochondrial ribosomal protein S33
AGK	ENSBTAG00000019265	4:104801727-104960261	acylglycerol kinase
SSBP1	ENSBTAG00000010931	4:105003767-105014759	single stranded DNA binding protein 1
GSTK1	ENSBTAG00000009839	4:106651013-106656121	glutathione S-transferase kappa 1
NOS3	ENSBTAG00000017680	4:113577086-113603315	nitric oxide synthase 3
ABCB8	ENSBTAG00000007759	4:113605320-113623176	ATP binding cassette subfamily B member 8
FASTK	ENSBTAG00000011228	4:113636351-113656055	Fas activated serine/threonine kinase
ABCF2	ENSBTAG00000000607	4:113788347-113803468	ATP binding cassette subfamily F member 2
ESYT2	ENSBTAG00000005483	4:119432685-119508052	extended synaptotagmin 2
PDK4	ENSBTAG00000014069	4:12881888-12895362	pyruvate dehydrogenase kinase 4
SLC25A13	ENSBTAG00000003773	4:13462645-13692192	solute carrier family 25 member 13
SDHAF3	ENSBTAG00000015925	4:14476804-14567618	succinate dehydrogenase complex assembly factor 3
NDUFA4	ENSBTAG00000011145	4:19041320-19049196	NDUFA4 mitochondrial complex associated
AGR2	ENSBTAG00000024406	4:25290662-25304186	anterior gradient 2, protein disulphide isomerase family member
TOMM7	ENSBTAG00000051150	4:31520443-31527812	translocase of outer mitochondrial membrane 7
MALSU1	ENSBTAG00000019403	4:31917457-31942803	mitochondrial assembly of ribosomal large subunit 1
SLC25A40	ENSBTAG00000054987	4:32315216-32394916	solute carrier family 25, member 40
ABCB4	ENSBTAG00000005653	4:33006668-33080056	ATP binding cassette subfamily B member 4
CROT	ENSBTAG00000021535	4:33083034-33144192	carnitine O-octanoyltransferase
TMEM243	ENSBTAG00000038283	4:33226966-33248624	transmembrane protein 243
FAM185A	ENSBTAG00000014879	4:44057954-44133423	family with sequence similarity 185 member A
PMPCB	ENSBTAG00000006876	4:44363507-44531440	peptidase, mitochondrial processing beta subunit
ARMC10	ENSBTAG00000014161	4:44363507-44531440	armadillo repeat containing 10
DLD	ENSBTAG00000001908	4:48953176-48979994	dihydrolipoamide dehydrogenase
LAMB1	ENSBTAG00000011412	4:48985683-49062759	laminin subunit beta 1
PNPLA8	ENSBTAG00000024387	4:49589563-49629500	patatin like phospholipase domain containing 8
IMMP2L	ENSBTAG00000004398	4:56808962-57722182	inner mitochondrial membrane peptidase subunit 2
GARS	ENSBTAG00000018972	4:65647995-65758270	glycyl-tRNA synthetase
HIBADH	ENSBTAG00000001036	4:68473793-68614954	3-hydroxyisobutyrate dehydrogenase
CYCS	ENSBTAG00000022613	4:70735435-70738238	cytochrome c, somatic
ABCA13	ENSBTAG00000003531	4:7205759-7598351	ATP binding cassette subfamily A member 13
GTPBP10	ENSBTAG00000032166	4:74533032-74559891	GTP binding protein 10
TBRG4	ENSBTAG00000010504	4:76522743-76531904	transforming growth factor beta regulator 4
OGDH	ENSBTAG00000006029	4:76758581-76844759	oxoglutarate dehydrogenase
COA1	ENSBTAG00000012968	4:77371215-77465906	cytochrome c oxidase assembly factor 1 homolog
MRPL32	ENSBTAG00000000991	4:78121754-78126851	mitochondrial ribosomal protein L32
SUGCT	ENSBTAG00000032121	4:80159126-80928936	succinyl-CoA:glutarate-CoA transferase
AASS	ENSBTAG00000012128	4:86516904-86594679	aminoadipate-semialdehyde synthase
NDUFA5	ENSBTAG00000009334	4:87871091-87887305	NADH:ubiquinone oxidoreductase subunit A5
ARF5	ENSBTAG00000009366	4:91819097-91822148	ADP ribosylation factor 5
SND1	ENSBTAG00000010692	4:91873755-92296106	staphylococcal nuclease and tudor domain containing 1
MTERF1	ENSBTAG00000045617	4:9247872-9254862	mitochondrial transcription termination factor 1
NRF1	ENSBTAG00000014273	4:93449965-93576616	nuclear respiratory factor 1
CHCHD3	ENSBTAG00000024723	4:96468816-96761348	coiled-coil-helix-coiled-coil-helix domain containing 3
AKR1B10	ENSBTAG00000001582	4:98217454-98239457	aldo-keto reductase family 1 member B10
STMP1	ENSBTAG00000051809	4:99462649-99477987	short transmembrane mitochondrial protein 1
PHB2	ENSBTAG00000013123	5:103451001-103497684	prohibitin 2
TPI1	ENSBTAG00000019782	5:103577525-103600970	triosephosphate isomerase 1
GAPDH	ENSBTAG00000014731	5:103870383-103874824	glyceraldehyde-3-phosphate dehydrogenase
MRPL51	ENSBTAG00000014729	5:103902390-103906162	mitochondrial ribosomal protein L51
NDUFA9	ENSBTAG00000005465	5:105474031-105495946	NADH:ubiquinone oxidoreductase subunit A9
TIGAR	ENSBTAG00000016650	5:105732530-105747498	TP53 induced glycolysis regulatory phosphatase
ACSS3	ENSBTAG00000018694	5:10671182-10846953	acyl-CoA synthetase short chain family member 3
HDHD5	ENSBTAG00000016995	5:108838762-108849972	haloacid dehalogenase like hydrolase domain containing 5 [Bos taurus (cattle)]
BCL2L13	ENSBTAG00000013956	5:109061444-109133396	BCL2 like 13
BID	ENSBTAG00000013988	5:109136739-109154244	BH3 interacting domain death agonist
GCAT	ENSBTAG00000008434	5:109621888-109639001	glycine C-acetyltransferase
PICK1	ENSBTAG00000015268	5:109834674-109851541	protein interacting with PRKCA 1
TOMM22	ENSBTAG00000010157	5:110314070-110316041	translocase of outer mitochondrial membrane 22
MIEF1	ENSBTAG00000017439	5:110930788-110943940	mitochondrial elongation factor 1
SLC25A17	ENSBTAG00000006200	5:112006045-112086674	solute carrier family 25 member 17
XPNPEP3	ENSBTAG00000006204	5:112115955-112159105	X-prolyl aminopeptidase 3
ACO2	ENSBTAG00000006429	5:112568046-112629599	aconitase 2
SMDT1	ENSBTAG00000009508	5:113040977-113044677	single-pass membrane protein with aspartate rich tail 1
NDUFA6	ENSBTAG00000009509	5:113045843-113056944	NADH:ubiquinone oxidoreductase subunit A6
SERHL2	ENSBTAG00000016507	5:113417140-113444152	serine hydrolase like 2
CYB5R3	ENSBTAG00000016516	5:113473710-113498670	cytochrome b5 reductase 3
PACSIN2	ENSBTAG00000019290	5:113686863-113804112	protein kinase C and casein kinase substrate in neurons 2
MCAT	ENSBTAG00000002413	5:113908101-113919965	malonyl-CoA-acyl carrier protein transacylase
TSPO	ENSBTAG00000018073	5:113927818-113940490	translocator protein
SAMM50	ENSBTAG00000045957	5:114694984-114725673	SAMM50 sorting and assembly machinery component
TRMU	ENSBTAG00000005595	5:116635060-116651306	tRNA 5-methylaminomethyl-2-thiouridylate methyltransferase
SELENOO	ENSBTAG00000000647	5:119568729-119589195	selenoprotein O
SCO2	ENSBTAG00000012609	5:119822432-119824250	SCO cytochrome oxidase deficient homolog 2 (yeast)
CPT1B	ENSBTAG00000016048	5:119888928-119901095	carnitine palmitoyltransferase 1B
DCN	ENSBTAG00000003505	5:21014375-21053400	decorin
MRPL42	ENSBTAG00000002708	5:23269800-23300622	mitochondrial ribosomal protein L42
NDUFA12	ENSBTAG00000014669	5:24684272-24711486	NADH:ubiquinone oxidoreductase subunit A12
ATP5MC2	ENSBTAG00000005735	5:26370052-26378227	ATP synthase membrane subunit c locus 2
C5H12orf10	ENSBTAG00000020177	5:26716864-26724410	chromosome 5 C12orf10 homolog
KRT5	ENSBTAG00000038384	5:27366773-27373266	keratin 5
LETMD1	ENSBTAG00000010924	5:28687646-28695321	LETM1 domain containing 1
COX14	ENSBTAG00000000808	5:29782809-29787103	cytochrome c oxidase assembly factor COX14
TMBIM6	ENSBTAG00000018588	5:30112132-30128722	transmembrane BAX inhibitor motif containing 6
ABCD2	ENSBTAG00000038043	5:41480496-41573833	ATP binding cassette subfamily D member 2
TMBIM4	ENSBTAG00000026993	5:47645209-47661694	transmembrane BAX inhibitor motif containing 4
MSRB3	ENSBTAG00000044017	5:48332242-48512740	methionine sulfoxide reductase B3
SLC16A7	ENSBTAG00000021287	5:53698083-53892992	solute carrier family 16 member 7
ATP23	ENSBTAG00000017543	5:55516049-55539039	ATP23 metallopeptidase and ATP synthase assembly factor homolog
TSFM	ENSBTAG00000016912	5:55677210-55685370	Ts translation elongation factor, mitochondrial
CYP27B1	ENSBTAG00000016906	5:55685469-55704141	cytochrome P450, family 27, subfamily B, polypeptide 1
SHMT2	ENSBTAG00000031500	5:56205858-56213412	serine hydroxymethyltransferase 2
NDUFA4L2	ENSBTAG00000031503	5:56205858-56213412	NDUFA4 mitochondrial complex associated like 2
ATP5F1B	ENSBTAG00000013315	5:56789494-56795018	ATP synthase F1 subunit beta
GLS2	ENSBTAG00000009284	5:56893432-56925355	glutaminase 2
SPRYD4	ENSBTAG00000009281	5:56893432-56925355	SPRY domain containing 4
CS	ENSBTAG00000004371	5:57042170-57065001	citrate synthase
COQ10A	ENSBTAG00000004367	5:57065719-57069211	coenzyme Q10A
ESYT1	ENSBTAG00000009543	5:57179945-57194004	extended synaptotagmin 1
SUOX	ENSBTAG00000006160	5:57314952-57319225	sulfite oxidase
BLOC1S1	ENSBTAG00000011918	5:57538197-57541849	biogenesis of lysosomal organelles complex 1 subunit 1
SLC25A3	ENSBTAG00000012890	5:62746004-62752373	solute carrier family 25 member 3
CHPT1	ENSBTAG00000002490	5:65511774-65548189	choline phosphotransferase 1
NT5DC3	ENSBTAG00000006013	5:67451739-67511409	5'-nucleotidase domain containing 3
TXNRD1	ENSBTAG00000013912	5:67898937-67961973	thioredoxin reductase 1
ALDH1L2	ENSBTAG00000006326	5:68528020-68603070	aldehyde dehydrogenase 1 family member L2
POLR3B	ENSBTAG00000004781	5:69721988-69837859	RNA polymerase III subunit B
MTERF2	ENSBTAG00000010144	5:70252257-70257832	mitochondrial transcription termination factor 2
CRY1	ENSBTAG00000010149	5:70260350-70355222	cryptochrome circadian regulator 1
TXN2	ENSBTAG00000000014	5:74883635-74893752	thioredoxin 2
TST	ENSBTAG00000030650	5:75435114-75452001	thiosulfate sulfurtransferase
MPST	ENSBTAG00000030648	5:75435114-75452001	mercaptopyruvate sulfurtransferase
DNM1L	ENSBTAG00000011395	5:77001510-77205083	dynamin 1 like
YARS2	ENSBTAG00000011399	5:77001510-77205083	tyrosyl-tRNA synthetase 2
MRPS35	ENSBTAG00000006369	5:82081714-82125299	mitochondrial ribosomal protein S35
ETFRF1	ENSBTAG00000026624	5:84792353-84799340	electron transfer flavoprotein regulatory factor 1
LDHB	ENSBTAG00000019603	5:88544522-88562783	lactate dehydrogenase B
MGST1	ENSBTAG00000008541	5:93497063-93521047	microsomal glutathione S-transferase 1
HEBP1	ENSBTAG00000005868	5:96875313-96912825	heme binding protein 1
NUDT9	ENSBTAG00000011354	6:102320393-102357766	nudix hydrolase 9
QDPR	ENSBTAG00000040333	6:112919766-112939911	quinoid dihydropteridine reductase
GRPEL1	ENSBTAG00000010181	6:113511975-113543245	GrpE like 1, mitochondrial
ACOX3	ENSBTAG00000004893	6:114648000-114697373	acyl-CoA oxidase 3, pristanoyl
LETM1	ENSBTAG00000020108	6:116734629-116760816	leucine zipper and EF-hand containing transmembrane protein 1
ATP5ME	ENSBTAG00000017496	6:117650403-117652345	ATP synthase membrane subunit e
MCUB	ENSBTAG00000012995	6:15717980-15813728	mitochondrial calcium uniporter dominant negative beta subunit
RPL34	ENSBTAG00000014226	6:16671256-16675901	ribosomal protein L34
HADH	ENSBTAG00000002049	6:17208775-17252208	hydroxyacyl-CoA dehydrogenase
PPA2	ENSBTAG00000002428	6:19708708-19805633	inorganic pyrophosphatase 2
CISD2	ENSBTAG00000027630	6:21963109-21976377	CDGSH iron sulfur domain 2
PDHA2	ENSBTAG00000026250	6:28639988-28641315	pyruvate dehydrogenase E1 alpha 2 subunit
SNCA	ENSBTAG00000024957	6:34853387-35000312	synuclein alpha
PYURF	ENSBTAG00000020541	6:36250082-36253466	PIGY upstream reading frame
PPM1K	ENSBTAG00000005754	6:36449101-36471153	protein phosphatase, Mg2+/Mn2+ dependent 1K
ABCG2	ENSBTAG00000017704	6:36475376-36603209	ATP binding cassette subfamily G member 2
LAP3	ENSBTAG00000005989	6:37140751-37166191	leucine aminopeptidase 3
PPARGC1A	ENSBTAG00000017024	6:43380462-43501184	PPARG coactivator 1 alpha
LIAS	ENSBTAG00000014520	6:58569573-58581438	lipoic acid synthetase
SLC30A9	ENSBTAG00000020367	6:60856458-60946348	solute carrier family 30 member 9
GUF1	ENSBTAG00000000285	6:63290364-63314983	GUF1 homolog, GTPase
COX7B2	ENSBTAG00000050016	6:65334349-65334586	cytochrome c oxidase subunit 7B2, mitochondrial
ATP10D	ENSBTAG00000000473	6:66135879-66272135	ATPase phospholipid transporting 10D (putative)
OCIAD1	ENSBTAG00000010611	6:67496283-67519221	OCIA domain containing 1
OCIAD2	ENSBTAG00000001839	6:67528049-67539862	OCIA domain containing 2
SPATA18	ENSBTAG00000018106	6:67916174-67961503	spermatogenesis associated 18
PAICS	ENSBTAG00000010577	6:71782613-71841416	phosphoribosylaminoimidazole carboxylase, phosphoribosylaminoimidazole succinocarboxamide synthetase
NOA1A	ENSBTAG00000019362	6:72173294-72361031	nitric oxide associated 1 A
GRSF1	ENSBTAG00000008577	6:86196004-86214840	G-rich RNA sequence binding factor 1
COX18	ENSBTAG00000005394	6:88173957-88184784	cytochrome c oxidase assembly factor COX18
MTHFD2L	ENSBTAG00000043960	6:89092824-89244943	methylenetetrahydrofolate dehydrogenase (NADP+ dependent) 2 like
MRPL1	ENSBTAG00000018360	6:92579815-92650666	mitochondrial ribosomal protein L1
COQ2	ENSBTAG00000005744	6:98037929-98065079	coenzyme Q2, polyprenyltransferase
MRPS18C	ENSBTAG00000018155	6:98226287-98231259	mitochondrial ribosomal protein S18C
SLC25A46	ENSBTAG00000009667	7:109738259-109760966	solute carrier family 25 member 46
NDUFB7	ENSBTAG00000012634	7:11227834-11232299	NADH:ubiquinone oxidoreductase subunit B7
PRKACA	ENSBTAG00000006642	7:11592330-11610330	protein kinase cAMP-activated catalytic subunit alpha
TRMT1	ENSBTAG00000019325	7:12462093-12472170	tRNA methyltransferase 1
GADD45GIP1	ENSBTAG00000015117	7:12607306-12609853	GADD45G interacting protein 1
GCDH	ENSBTAG00000016211	7:12641075-12664100	glutaryl-CoA dehydrogenase
PRDX2	ENSBTAG00000012062	7:12730802-12733440	peroxiredoxin 2
MRPL4	ENSBTAG00000001419	7:14771590-14781064	mitochondrial ribosomal protein L4
FDX2	ENSBTAG00000010318	7:14841523-14846130	ferredoxin 2
CDC37	ENSBTAG00000011699	7:14926943-14938212	cell division cycle 37
QTRT1	ENSBTAG00000037941	7:15188035-15197535	queuine tRNA-ribosyltransferase catalytic subunit 1
TIMM29	ENSBTAG00000045893	7:15368532-15370410	translocase of inner mitochondrial membrane 29
TMEM205	ENSBTAG00000016429	7:15749275-15751958	transmembrane protein 205
ECSIT	ENSBTAG00000015049	7:15846200-15874429	ECSIT signalling integrator
PET100	ENSBTAG00000048824	7:16474630-16476389	PET100 homolog
TIMM44	ENSBTAG00000015567	7:16680583-16695716	translocase of inner mitochondrial membrane 44
NDUFA7	ENSBTAG00000052280	7:16959613-16967925	NADH:ubiquinone oxidoreductase subunit A7
SLC25A23	ENSBTAG00000003491	7:18011742-18026173	solute carrier family 25 member 23
SLC25A41	ENSBTAG00000020017	7:18027579-18034407	solute carrier family 25 member 41
ALKBH7	ENSBTAG00000025540	7:18073857-18075473	alkB homolog 7
CLPP	ENSBTAG00000014712	7:18077042-18084803	caseinolytic mitochondrial matrix peptidase proteolytic subunit
NDUFA11	ENSBTAG00000019025	7:18473538-18479129	NADH:ubiquinone oxidoreductase subunit A11
LONP1	ENSBTAG00000001795	7:18590318-18608816	lon peptidase 1, mitochondrial
MICOS13	ENSBTAG00000001792	7:18617142-18618572	mitochondrial contact site and cristae organizing system subunit 13
MRPL54	ENSBTAG00000008396	7:20209217-20212341	mitochondrial ribosomal protein L54
TIMM13	ENSBTAG00000013623	7:21154978-21156156	translocase of inner mitochondrial membrane 13
SLC22A4	ENSBTAG00000031209	7:22087255-22130086	solute carrier family 22 member 4
ACSL6	ENSBTAG00000019708	7:22477890-22541821	acyl-CoA synthetase long chain family member 6
LYRM7	ENSBTAG00000010961	7:23244079-23265677	LYR motif containing 7
HINT1	ENSBTAG00000010959	7:23271323-23278556	histidine triad nucleotide binding protein 1
OBSCN	ENSBTAG00000040028	7:2685792-2703542	obscurin, cytoskeletal calmodulin and titin-interacting RhoGEF
ALDH7A1	ENSBTAG00000009646	7:27282163-27326576	aldehyde dehydrogenase 7 family member A1
IBA57	ENSBTAG00000014918	7:2956082-2966802	iron-sulfur cluster assembly factor IBA57
MRPL55	ENSBTAG00000020721	7:2983132-3000276	mitochondrial ribosomal protein L55
GUK1	ENSBTAG00000014775	7:2983132-3000276	guanylate kinase 1
FTMT	ENSBTAG00000005779	7:31983446-31984558	ferritin mitochondrial
HSD17B4	ENSBTAG00000006978	7:34325641-34425552	hydroxysteroid 17-beta dehydrogenase 4
HIGD2A	ENSBTAG00000010735	7:37851532-37857202	HIG1 hypoxia inducible domain family member 2A
NDUFA13	ENSBTAG00000007812	7:3791942-3810659	NADH:ubiquinone oxidoreductase subunit A13
RAB24	ENSBTAG00000025425	7:38770692-38775449	RAB24, member RAS oncogene family
PRELID1	ENSBTAG00000005009	7:38775912-38784017	PRELI domain containing 1
RACK1	ENSBTAG00000019648	7:40360503-40375831	receptor for activated C kinase 1
SLC25A42	ENSBTAG00000001816	7:4123913-4135054	solute carrier family 25 member 42
POLRMT	ENSBTAG00000015051	7:43213782-43247499	RNA polymerase mitochondrial
GPX4	ENSBTAG00000053003	7:43588659-43591106	glutathione peroxidase 4
ATP5F1D	ENSBTAG00000000550	7:43683703-43685876	ATP synthase F1 subunit delta
NDUFS7	ENSBTAG00000019419	7:43805787-43814284	NADH:ubiquinone oxidoreductase core subunit S7
UQCR11	ENSBTAG00000008692	7:43976250-43979203	ubiquinol-cytochrome c reductase, complex III subunit XI
UQCRQ	ENSBTAG00000009479	7:44447300-44448594	ubiquinol-cytochrome c reductase complex III subunit VII
VDAC1	ENSBTAG00000013113	7:45663904-45696087	voltage dependent anion channel 1
FKBP8	ENSBTAG00000016264	7:4632928-4643275	FKBP prolyl isomerase 8
PCBD2	ENSBTAG00000050621	7:46376970-46418526	pterin-4 alpha-carbinolamine dehydratase 2
SLC25A48	ENSBTAG00000018287	7:47265961-47309568	solute carrier family 25 member 48
CDC25C	ENSBTAG00000005293	7:49701225-49731890	cell division cycle 25C
HSPA9	ENSBTAG00000011419	7:49894160-49909804	heat shock protein family A (Hsp70) member 9
MPV17L2	ENSBTAG00000025788	7:5017270-5027895	MPV17 mitochondrial inner membrane protein like 2
TMEM173	ENSBTAG00000002296	7:50736653-50743097	transmembrane protein 173
NDUFA2	ENSBTAG00000015041	7:51772644-51780743	NADH:ubiquinone oxidoreductase subunit A2
HARS2	ENSBTAG00000025212	7:51817093-51824132	histidyl-tRNA synthetase 2, mitochondrial
SLC25A2	ENSBTAG00000011938	7:52210137-52404283	solute carrier family 25 (mitochondrial carrier; ornithine transporter) member 2
DELE1	ENSBTAG00000008435	7:52987583-53004020	DAP3 binding cell death enhancer 1
PRELID2	ENSBTAG00000044169	7:56942187-57021301	PRELI domain containing 2
GTPBP3	ENSBTAG00000004200	7:5787152-5791859	GTP binding protein 3, mitochondrial
MRPL34	ENSBTAG00000014579	7:5819752-5821004	mitochondrial ribosomal protein L34
GRPEL2	ENSBTAG00000019950	7:60743593-60752561	GrpE like 2, mitochondrial
RPS14	ENSBTAG00000008570	7:61760780-61778862	ribosomal protein S14
ANXA6	ENSBTAG00000014809	7:62357581-62404880	annexin A6
MRPL22	ENSBTAG00000019457	7:66108777-66144328	mitochondrial ribosomal protein L22
THG1L	ENSBTAG00000010359	7:69320217-69327120	tRNA-histidine guanylyltransferase 1 like
RARS	ENSBTAG00000014626	7:80503643-80533316	arginyl-tRNA synthetase
CKMT2	ENSBTAG00000001003	7:81249418-81275010	creatine kinase, mitochondrial 2
RFESD	ENSBTAG00000036242	7:94971286-94974891	Rieske Fe-S domain containing
HSDL2	ENSBTAG00000031295	8:101747809-101808119	hydroxysteroid dehydrogenase like 2
HDHD3	ENSBTAG00000000250	8:102631184-102634313	haloacid dehalogenase like hydrolase domain containing 3
ORM1	ENSBTAG00000017294	8:103550933-103555915	orosomucoid 1
CBR4	ENSBTAG00000022013	8:1083273-1107894	carbonyl reductase 4
STOM	ENSBTAG00000038375	8:110740234-110772767	stomatin
RNASEH1	ENSBTAG00000016235	8:111002462-111011706	ribonuclease H1
CLU	ENSBTAG00000005574	8:11176837-11194518	clusterin
NDUFB6	ENSBTAG00000005907	8:11504624-11521008	NADH:ubiquinone oxidoreductase subunit B6
ACO1	ENSBTAG00000000555	8:11611594-11674522	aconitase 1
AADAT	ENSBTAG00000050967	8:1928242-1952612	aminoadipate aminotransferase
GLDC	ENSBTAG00000025903	8:38219988-38308310	glycine decarboxylase
PLGRKT	ENSBTAG00000017530	8:39279964-39316564	plasminogen receptor with a C-terminal lysine
AK3	ENSBTAG00000017147	8:39797195-39819493	adenylate kinase 3
FXN	ENSBTAG00000001306	8:45222653-45244974	frataxin
ALDH1A1	ENSBTAG00000008103	8:49053227-49106706	aldehyde dehydrogenase 1 family member A1
RFK	ENSBTAG00000019345	8:52453481-52459253	riboflavin kinase
STOML2	ENSBTAG00000011388	8:59358079-59361681	stomatin like 2
RMRP	ENSBTAG00000042458	8:59833117-59833395	RNA component of mitochondrial RNA processing endoribonuclease
HINT2	ENSBTAG00000011444	8:59979688-59981974	histidine triad nucleotide binding protein 2
GRHPR	ENSBTAG00000019299	8:61555132-61564033	glyoxylate and hydroxypyruvate reductase
TOMM5	ENSBTAG00000032777	8:61691237-61694543	translocase of outer mitochondrial membrane 5
SLC25A51	ENSBTAG00000014936	8:61976291-61994835	solute carrier family 25 member 51
ALDH1B1	ENSBTAG00000020385	8:62430630-62434231	aldehyde dehydrogenase 1 family member B1
STX17	ENSBTAG00000008016	8:64953184-65022721	syntaxin 17
SLC25A37	ENSBTAG00000019099	8:70670615-70715966	solute carrier family 25, member 37
BNIP3L	ENSBTAG00000021307	8:73631224-73654614	BCL2 interacting protein 3 like
EPHX2	ENSBTAG00000015241	8:74591007-74662149	epoxide hydrolase 2
NUDT2	ENSBTAG00000031793	8:75651801-75764780	nudix hydrolase 2
ISCA1	ENSBTAG00000053156	8:79446097-79458984	iron-sulfur cluster assembly 1
TDH	ENSBTAG00000000011	8:7950814-7971600	L-threonine dehydrogenase
CARD19	ENSBTAG00000011202	8:84481295-84497538	caspase recruitment domain family member 19
AUH	ENSBTAG00000047649	8:86504013-86686160	AU RNA binding methylglutaconyl-CoA hydratase
MSRA	ENSBTAG00000021632	8:8755176-9169658	methionine sulfoxide reductase A
SECISBP2	ENSBTAG00000001939	8:88755736-88789416	SECIS binding protein 2
MRPL50	ENSBTAG00000008962	8:91113174-91120279	mitochondrial ribosomal protein L50
NIPSNAP3A	ENSBTAG00000006901	8:94568396-94581931	nipsnap homolog 3A
MPC1	ENSBTAG00000027879	9:101357584-101370280	mitochondrial pyruvate carrier 1
MTO1	ENSBTAG00000016839	9:12969536-12990379	mitochondrial tRNA translation optimization 1
COX7A2	ENSBTAG00000005096	9:14833550-14838734	cytochrome c oxidase subunit 7A2
BCKDHB	ENSBTAG00000012096	9:19804028-20074759	branched chain keto acid dehydrogenase E1 subunit beta
ME1	ENSBTAG00000005681	9:23131907-23352169	malic enzyme 1
PRSS35	ENSBTAG00000052055	9:23440018-23459196	serine protease 35
ECHDC1	ENSBTAG00000003887	9:23947562-24000910	ethylmalonyl-CoA decarboxylase 1
TRMT11	ENSBTAG00000001957	9:25253396-25317010	tRNA methyltransferase 11 homolog
HINT3	ENSBTAG00000001956	9:25326357-25340095	histidine triad nucleotide binding protein 3
PLN	ENSBTAG00000012931	9:32336624-32479899	phospholamban
AFG1L	ENSBTAG00000014592	9:41655109-41851120	AFG1 like ATPase
PDSS2	ENSBTAG00000021859	9:42600692-42864654	decaprenyl diphosphate synthase subunit 2
C9H6orf203	ENSBTAG00000021398	9:42938243-42947426	mitochondrial transcription rescue factor 1
RTN4IP1	ENSBTAG00000017554	9:43290549-43621183	reticulon 4 interacting protein 1
QRSL1	ENSBTAG00000017557	9:43290549-43621183	glutaminyl-tRNA amidotransferase subunit QRSL1
TSTD3	ENSBTAG00000038931	9:50244001-50337074	thiosulfate sulfurtransferase like domain containing 3
COQ3	ENSBTAG00000019729	9:50377199-50401243	coenzyme Q3, methyltransferase
FBXL4	ENSBTAG00000005729	9:50809426-50885025	F-box and leucine rich repeat protein 4
NDUFAF4	ENSBTAG00000003174	9:52882685-52891447	NADH:ubiquinone oxidoreductase complex assembly factor 4
LYRM2	ENSBTAG00000026604	9:60553610-60555713	LYR motif containing 2
RARS2	ENSBTAG00000016967	9:62267856-62445501	arginyl-tRNA synthetase 2, mitochondrial
C9H6orf163	ENSBTAG00000017879	9:62541668-62569565	chromosome 9 C6orf163 homolog
MTFR2	ENSBTAG00000007799	9:74232904-74250570	mitochondrial fission regulator 2
RAB32	ENSBTAG00000009784	9:83832387-83864091	RAB32, member RAS oncogene family
MTHFD1L	ENSBTAG00000009846	9:87978426-88160303	methylenetetrahydrofolate dehydrogenase (NADP+ dependent) 1 like
RMND1	ENSBTAG00000013224	9:88449224-88485099	required for meiotic nuclear division 1 homolog
MTRF1L	ENSBTAG00000009275	9:89904123-89918662	mitochondrial translational release factor 1 like
TFB1M	ENSBTAG00000031895	9:91723943-91932590	transcription factor B1, mitochondrial
SERAC1	ENSBTAG00000011509	9:94662571-94714692	serine active site containing 1
SOD2	ENSBTAG00000006523	9:95955337-95966127	superoxide dismutase 2
MRPL18	ENSBTAG00000001289	9:96056504-96061780	mitochondrial ribosomal protein L18
SDHAF4	ENSBTAG00000027049	9:9683241-9726933	succinate dehydrogenase complex assembly factor 4
ND4	ENSBTAG00000043577	MT:10238-11906	NADH dehydrogenase subunit 4
ND4L	ENSBTAG00000043559	MT:10238-11906	NADH dehydrogenase subunit 4L
ND5	ENSBTAG00000043563	MT:12108-14440	NADH dehydrogenase subunit 5
ND6	ENSBTAG00000043546	MT:12108-14440	NADH dehydrogenase subunit 6
CYTB	ENSBTAG00000043550	MT:14513-15653	cytochrome b
ND1	ENSBTAG00000043558	MT:3100-4056	NADH dehydrogenase subunit 1
ND2	ENSBTAG00000043571	MT:4265-5307	NADH dehydrogenase subunit 2
COX1	ENSBTAG00000043561	MT:5686-7299	cytochrome c oxidase subunit I
COX2	ENSBTAG00000043556	MT:7373-8057	cytochrome c oxidase subunit II
COX3	ENSBTAG00000043560	MT:8128-9750	cytochrome c oxidase subunit III
ATP8	ENSBTAG00000043564	MT:8128-9750	ATP synthase F0 subunit 8
ATP6	ENSBTAG00000043584	MT:8128-9750	ATP synthase F0 subunit 6
ND3	ENSBTAG00000043568	MT:9822-10168	NADH dehydrogenase subunit 3
HCCS	ENSBTAG00000012113	NKLS02002210.1:287302-296075	holocytochrome c synthase
MPC1L	ENSBTAG00000011783	X:102871365-102872059	mitochondrial pyruvate carrier 1 like
OTC	ENSBTAG00000001488	X:104841980-104918525	ornithine carbamoyltransferase
GK	ENSBTAG00000008124	X:112861217-112935556	glycerol kinase
PDK3	ENSBTAG00000017832	X:118815748-118898708	pyruvate dehydrogenase kinase 3
APOO	ENSBTAG00000010937	X:119337921-119408077	apolipoprotein O
ACOT9	ENSBTAG00000011258	X:119474569-119503789	acyl-CoA thioesterase 9
PRDX4	ENSBTAG00000006165	X:119515819-119532069	peroxiredoxin 4
PDHA1	ENSBTAG00000019852	X:123618762-123786124	pyruvate dehydrogenase E1 alpha 1 subunit
CA5B	ENSBTAG00000020418	X:127724913-127752302	carbonic anhydrase 5B
AIFM1	ENSBTAG00000006838	X:14095100-14125897	apoptosis inducing factor mitochondria associated 1
SLC25A14	ENSBTAG00000016263	X:14291705-14332456	solute carrier family 25 member 14
FATE1	ENSBTAG00000006820	X:34197026-34203510	fetal and adult testis expressed 1
TMLHE	ENSBTAG00000011648	X:35551795-35602890	trimethyllysine hydroxylase, epsilon
CMC4	ENSBTAG00000007813	X:35964512-35976127	C-X9-C motif containing 4
MTCP1	ENSBTAG00000045697	X:35964512-35976127	mature T cell proliferation 1
FUNDC2	ENSBTAG00000016977	X:35991254-36155731	FUN14 domain containing 2
ABCD1	ENSBTAG00000020551	X:36955968-36973721	ATP binding cassette subfamily D member 1
IDH3G	ENSBTAG00000001059	X:37002946-37011510	isocitrate dehydrogenase (NAD(+)) 3 non-catalytic subunit gamma
G6PD	ENSBTAG00000019512	X:37570062-37587145	glucose-6-phosphate dehydrogenase
SLC25A43	ENSBTAG00000001007	X:3801157-3841711	solute carrier family 25 member 43
SLC25A5	ENSBTAG00000046037	X:3852583-3855433	solute carrier family 25 member 5
PABPC5	ENSBTAG00000019942	X:39337585-39339608	poly(A) binding protein cytoplasmic 5
NDUFA1	ENSBTAG00000006033	X:4220532-4223698	NADH:ubiquinone oxidoreductase subunit A1
TIMM8A	ENSBTAG00000022292	X:50861909-50864672	translocase of inner mitochondrial membrane 8A
SLC25A53	ENSBTAG00000054469	X:52795552-52807365	solute carrier family 25 member 53
ACSL4	ENSBTAG00000018986	X:58035378-58110124	acyl-CoA synthetase long chain family member 4
APOOL	ENSBTAG00000021790	X:67160293-67265278	apolipoprotein O like
COX7B	ENSBTAG00000047768	X:74502510-74507315	cytochrome c oxidase subunit VIIb
ABCB7	ENSBTAG00000011028	X:75979981-76138382	ATP binding cassette subfamily B member 7
NEXMIF	ENSBTAG00000000300	X:76421836-76427647	neurite extension and migration factor
NDUFB11	ENSBTAG00000051287	X:85528353-85557443	NADH:ubiquinone oxidoreductase subunit B11
TIMM17B	ENSBTAG00000018496	X:87009814-87013605	translocase of inner mitochondrial membrane 17B
HSD17B10	ENSBTAG00000017779	X:90870391-90872909	hydroxysteroid 17-beta dehydrogenase 10
APEX2	ENSBTAG00000013177	X:92476248-92484051	apurinic/apyrimidinic endodeoxyribonuclease 2
ALAS2	ENSBTAG00000013178	X:92485199-92512358	5'-aminolevulinate synthase 2
FUNDC1	ENSBTAG00000001637	X:99086561-99097626	FUN14 domain containing 1
MAOB	ENSBTAG00000001288	X:99790476-99912393	monoamine oxidase B
MAOA	ENSBTAG00000016206	X:99933436-100014113	monoamine oxidase A

## Sheet: Table S3
Table S3: Differentially expressed mitochondria-related gene in the four tissues
Tissue	Comparison	MtDNA-encoded gene		Mitochondria-related gene
		Up	Down	Up	Down
Muscle	Grass vs Grain		ND1, ND2, ND3, ND4, ND5, COX2, CYTB	CKMT2, UBB, MDH1	ACSM2B, HAO2, PRSS35, CLU, APOPT1, ALDH6A1, FKBP8, MRPL40, COX6A2, BCL2L1, CLPP, HSP90AA1
Liver			ND1, ND2, ND5, COX2, CYTB	CAT, ACOT13, NDUFA1, CYP2E1, NT5DC3, TMLHE, FAM210A, KMO, PCK2, UBB, PNPT1, MGST1, DHCR24, SOD1, TMBIM6, POLG2, MPC1, ALDH9A1, GLUD1, ALDH2, SHMT1, ALDH1A1, GATM, SORD, PCCB, HAGH, SOD2
Rumen				CKMT1A, SHMT1, CBR3, SLC25A10, TSPO, ETHE1, DHCR24, AK2, PPIF, GSR, GLYCTK	COX7B2, MRPL33, COX4I2, DCN
Spleen			ND3	DNAJC19, BDH1, NDUFA12, MGARP, HADH, ATP5F1B, MTHFD2L	LYRM7, CYP11A1

## Sheet: Table S4
Table S4: The differentially expressed genes in muscle of grass-fed and grain fed Angus cattle
Ensembl ID	Gene Name	Location	sample_1	sample_2	log2(fold_change)	p_value	FDR
ENSBTAG00000043568	ND3	MT:9822-10168	Grain	Grass	-1.93804	5e-05	0.00728889
ENSBTAG00000043556	COX2	MT:7373-8057	Grain	Grass	-2.15995	5e-05	0.00728889
ENSBTAG00000043571	ND2	MT:4265-5307	Grain	Grass	-1.37536	0.004	0.132861
ENSBTAG00000043558	ND1	MT:3100-4056	Grain	Grass	-2.35805	5e-05	0.00728889
ENSBTAG00000043555	-	MT:3023-3098	Grain	Grass	-2.51834	0.00095	0.0434791
ENSBTAG00000043570	-	MT:1452-3023	Grain	Grass	-1.54821	0.00105	0.047232
ENSBTAG00000043550	CYTB	MT:14513-15653	Grain	Grass	-2.36862	0.00015	0.0134182
ENSBTAG00000043563	ND5	MT:12108-14440	Grain	Grass	-1.68404	0.00205	0.0844901
ENSBTAG00000043577	ND4	MT:10238-11906	Grain	Grass	-2.06731	0.002	0.0833016
ENSBTAG00000053725	-	X:97376399-97376702	Grain	Grass	#NAME?	0.0001	0.0119273
ENSBTAG00000007211	ASB12	X:96102889-96104560	Grain	Grass	-1.63867	0.0027	0.102185
ENSBTAG00000033749	-	X:39457847-39459920	Grain	Grass	#NAME?	0.0001	0.0119273
ENSBTAG00000038660	MGC134232	X:124039138-124051790	Grain	Grass	#NAME?	0.0002	0.0152854
ENSBTAG00000047699	-	X:122821072-122823142	Grain	Grass	-6.23668	0.00175	0.0740645
ENSBTAG00000052243	-	9:83905970-84100518	Grain	Grass	inf	0.0007	0.0350981
ENSBTAG00000015516	CCDC28A	9:76538593-76553785	Grain	Grass	inf	0.0007	0.0350981
ENSBTAG00000040533	-	9:70773743-70774775	Grain	Grass	inf	0.00015	0.0134182
ENSBTAG00000012403	ARG1	9:69522089-69539079	Grain	Grass	#NAME?	5e-05	0.00728889
ENSBTAG00000038849	-	9:27700836-27786164	Grain	Grass	-1.89237	0.0008	0.0388741
ENSBTAG00000052055	PRSS35	9:23440018-23459196	Grain	Grass	#NAME?	5e-05	0.00728889
ENSBTAG00000037429	HTR1B	9:17090716-17091928	Grain	Grass	#NAME?	0.0002	0.0152854
ENSBTAG00000030953	-	8:91601786-91603159	Grain	Grass	inf	0.0002	0.0152854
ENSBTAG00000003033	GADD45G	8:88508003-88509798	Grain	Grass	-1.78965	0.00215	0.0854788
ENSBTAG00000053688	-	8:88146400-88149756	Grain	Grass	inf	0.0003	0.0185953
ENSBTAG00000011173	FAM189A2	8:45469515-45532469	Grain	Grass	-2.40049	0.001	0.0455029
ENSBTAG00000048796	-	8:29849105-29850244	Grain	Grass	inf	0.00015	0.0134182
ENSBTAG00000005574	CLU	8:11176837-11194518	Grain	Grass	-2.58404	0.00035	0.0204089
ENSBTAG00000021069	PBK	8:10953325-10986286	Grain	Grass	inf	0.00025	0.0172632
ENSBTAG00000000252	POLE3	8:102655927-102658552	Grain	Grass	-2.49957	0.00145	0.063063
ENSBTAG00000014430	CDC26	8:102506037-102517195	Grain	Grass	inf	0.00045	0.024098
ENSBTAG00000001003	CKMT2	7:81249418-81275010	Grain	Grass	1.67462	0.00075	0.0371321
ENSBTAG00000010632	FABP6	7:71800103-71806269	Grain	Grass	inf	5e-05	0.00728889
ENSBTAG00000010321	TTC1	7:71598513-71647531	Grain	Grass	-1.8134	0.00185	0.0778781
ENSBTAG00000008881	PURA	7:51298956-51302491	Grain	Grass	-2.41417	0.00225	0.0881194
ENSBTAG00000003986	CXXC5	7:50878378-50886363	Grain	Grass	-2.50534	0.00045	0.024098
ENSBTAG00000016264	FKBP8	7:4632928-4643275	Grain	Grass	-1.56739	0.00265	0.100777
ENSBTAG00000039422	OR2B11	7:40752516-40753491	Grain	Grass	#NAME?	5e-05	0.00728889
ENSBTAG00000016042	TM6SF2	7:4000993-4007880	Grain	Grass	inf	0.0001	0.0119273
ENSBTAG00000019414	CLK4	7:39743244-39765060	Grain	Grass	-3.00827	0.0008	0.0388741
ENSBTAG00000025340	CDHR2	7:38024334-38070254	Grain	Grass	inf	5e-05	0.00728889
ENSBTAG00000031383	SMIM24	7:20433049-20436476	Grain	Grass	inf	0.0001	0.0119273
ENSBTAG00000054046	-	7:19820671-19821713	Grain	Grass	inf	0.00275	0.102998
ENSBTAG00000003476	FEM1A	7:19353552-19357132	Grain	Grass	-1.68533	0.00065	0.033226
ENSBTAG00000014712	CLPP	7:18077042-18084803	Grain	Grass	-1.59004	0.00465	0.147007
ENSBTAG00000017280	C3	7:17773674-17810616	Grain	Grass	-4.73864	0.00135	0.05904
ENSBTAG00000046837	ZNF358	7:16386267-16388881	Grain	Grass	-1.55027	0.00215	0.0854788
ENSBTAG00000004224	C7H19orf38	7:15308802-15319511	Grain	Grass	#NAME?	5e-05	0.00728889
ENSBTAG00000003675	ADGRL1	7:11509947-11560792	Grain	Grass	-2.55397	0.0039	0.130642
ENSBTAG00000044327	RF00026	7:101009632-101009734	Grain	Grass	inf	0.0002	0.0152854
ENSBTAG00000052023	-	6:84731728-84762549	Grain	Grass	#NAME?	5e-05	0.00728889
ENSBTAG00000040398	KIAA1211	6:71604474-71731154	Grain	Grass	-2.78513	0.00225	0.0881194
ENSBTAG00000010677	LIMCH1	6:60224067-60573254	Grain	Grass	-2.9778	0.00095	0.0434791
ENSBTAG00000017045	FABP2	6:5970113-5973346	Grain	Grass	inf	5e-05	0.00728889
ENSBTAG00000054716	-	6:24393369-24446810	Grain	Grass	#NAME?	0.00015	0.0134182
ENSBTAG00000031679	HSD17B13	6:102192503-102212283	Grain	Grass	#NAME?	0.0003	0.0185953
ENSBTAG00000022861	KLRJ1	5:99425438-99435639	Grain	Grass	inf	5e-05	0.00728889
ENSBTAG00000009663	YBX3	5:98853391-98878560	Grain	Grass	1.32364	0.00265	0.100777
ENSBTAG00000021953	LARGE1	5:71806169-72364695	Grain	Grass	-2.08083	0.00065	0.033226
ENSBTAG00000030683	-	5:71698792-71702575	Grain	Grass	#NAME?	5e-05	0.00728889
ENSBTAG00000053105	TMEM263	5:70229098-70245758	Grain	Grass	inf	0.00205	0.0844901
ENSBTAG00000014655	MYO1A	5:56378740-56406111	Grain	Grass	inf	5e-05	0.00728889
ENSBTAG00000039425	KRT6A	5:27384130-27389818	Grain	Grass	#NAME?	5e-05	0.00728889
ENSBTAG00000000836	KRT8	5:27039436-27047690	Grain	Grass	inf	0.00015	0.0134182
ENSBTAG00000023670	-	5:25242589-25246328	Grain	Grass	#NAME?	0.0015	0.0641739
ENSBTAG00000045808	IL17REL	5:119366046-119390141	Grain	Grass	#NAME?	5e-05	0.00728889
ENSBTAG00000016043	GNB3	5:103602564-103609014	Grain	Grass	inf	0.00055	0.0284842
ENSBTAG00000048875	-	5:102086747-102147556	Grain	Grass	#NAME?	5e-05	0.00728889
ENSBTAG00000013953	CALD1	4:98573631-98679000	Grain	Grass	-2.66628	0.0013	0.0574921
ENSBTAG00000007743	PUS7	4:46586616-46640231	Grain	Grass	-4.14099	0.0046	0.146013
ENSBTAG00000037510	-	4:113314339-113317506	Grain	Grass	inf	0.00025	0.0172632
ENSBTAG00000008550	GIMAP7	4:113276468-113287212	Grain	Grass	inf	5e-05	0.00728889
ENSBTAG00000030940	GIMAP7	4:113112101-113120508	Grain	Grass	inf	0.00025	0.0172632
ENSBTAG00000013907	CRP	3:9983500-9987619	Grain	Grass	#NAME?	0.0002	0.0152854
ENSBTAG00000005099	-	3:72812246-73845504	Grain	Grass	inf	0.00375	0.127792
ENSBTAG00000054045	-	3:5412199-5495030	Grain	Grass	inf	0.0045	0.144
ENSBTAG00000001845	EPS8L3	3:33634805-33649761	Grain	Grass	inf	5e-05	0.00728889
ENSBTAG00000000123	HAO2	3:23732790-23763956	Grain	Grass	#NAME?	5e-05	0.00728889
ENSBTAG00000020060	TXNIP	3:21383710-21387865	Grain	Grass	-1.40776	0.0028	0.102998
ENSBTAG00000017827	IVL	3:17840282-17841593	Grain	Grass	#NAME?	0.0002	0.0152854
ENSBTAG00000015794	NES	3:14159892-14168905	Grain	Grass	-1.63357	0.0043	0.139299
ENSBTAG00000019698	TMCO2	3:105884723-105887360	Grain	Grass	inf	0.00035	0.0204089
ENSBTAG00000020622	COL9A2	3:105807210-105810027	Grain	Grass	#NAME?	0.0001	0.0119273
ENSBTAG00000017368	YBX1	3:103521363-103539465	Grain	Grass	2.18524	0.0001	0.0119273
ENSBTAG00000015559	ERI3	3:101700923-101832084	Grain	Grass	-2.25153	0.003	0.10686
ENSBTAG00000015288	BEST4	3:101225984-101229638	Grain	Grass	inf	5e-05	0.00728889
ENSBTAG00000016377	IPP	3:100332767-100369992	Grain	Grass	-5.52678	0.0024	0.0935287
ENSBTAG00000047914	CDHR5	29:50687388-50694307	Grain	Grass	inf	5e-05	0.00728889
ENSBTAG00000051211	DUSP8	29:49970525-49980774	Grain	Grass	-2.32932	0.0009	0.0419219
ENSBTAG00000022246	C29H11orf86	29:44978757-44980433	Grain	Grass	inf	0.0002	0.0152854
ENSBTAG00000022394	SAA2	29:26458416-26461858	Grain	Grass	#NAME?	0.0001	0.0119273
ENSBTAG00000022395	-	29:26440269-26443827	Grain	Grass	#NAME?	0.00035	0.0204089
ENSBTAG00000046841	IRF2BP2	28:7400061-7403452	Grain	Grass	-2.17949	0.0036	0.124295
ENSBTAG00000054349	-	28:43529035-43547641	Grain	Grass	inf	0.0007	0.0350981
ENSBTAG00000053296	EGLN1	28:4087439-4150379	Grain	Grass	-1.85754	0.0032	0.112457
ENSBTAG00000023039	DUSP13	28:30868154-30881816	Grain	Grass	-1.61669	0.0042	0.138336
ENSBTAG00000051333	ARID5B	28:17916577-18109450	Grain	Grass	-2.61785	0.00215	0.0854788
ENSBTAG00000014143	ASB5	27:7720263-7761066	Grain	Grass	-1.73472	0.0026	0.09984
ENSBTAG00000048608	RF00002	27:6222647-6222800	Grain	Grass	-3.09839	5e-05	0.00728889
ENSBTAG00000051902	-	27:38463379-38464981	Grain	Grass	#NAME?	0.0003	0.0185953
ENSBTAG00000016486	SORBS2	27:15790397-16001017	Grain	Grass	-8.46155	0.0028	0.102998
ENSBTAG00000022715	-	26:42474358-42491825	Grain	Grass	inf	0.00015	0.0134182
ENSBTAG00000002528	EIF3A	26:39243365-39274462	Grain	Grass	-1.94732	0.00115	0.0514364
ENSBTAG00000002430	COL17A1	26:24591191-24638064	Grain	Grass	#NAME?	5e-05	0.00728889
ENSBTAG00000048607	-	25:3856458-3868939	Grain	Grass	inf	0.0012	0.0533695
ENSBTAG00000053996	ZNF853	25:38439705-38446975	Grain	Grass	-1.78295	0.0042	0.138336
ENSBTAG00000002253	FKBP6	25:33778900-33800968	Grain	Grass	#NAME?	0.0001	0.0119273
ENSBTAG00000019521	COX6A2	25:27451623-27481274	Grain	Grass	-1.37482	0.00365	0.125471
ENSBTAG00000021249	LAT	25:25862055-25866924	Grain	Grass	inf	0.0002	0.0152854
ENSBTAG00000052397	-	25:2502512-2506851	Grain	Grass	inf	0.0003	0.0185953
ENSBTAG00000009441	RBBP6	25:22201432-22235455	Grain	Grass	-2.02047	0.00385	0.130074
ENSBTAG00000019423	ACSM2B	25:18162094-18210917	Grain	Grass	#NAME?	5e-05	0.00728889
ENSBTAG00000009951	PGP	25:1742545-1745400	Grain	Grass	-1.95108	0.00015	0.0134182
ENSBTAG00000015988	MYH11	25:14084539-14252413	Grain	Grass	-4.2983	5e-05	0.00728889
ENSBTAG00000048445	-	25:13661307-13663371	Grain	Grass	#NAME?	0.0002	0.0152854
ENSBTAG00000053533	-	24:38747513-38750089	Grain	Grass	#NAME?	5e-05	0.00728889
ENSBTAG00000005355	BAG2	23:3040819-3050862	Grain	Grass	-2.18032	0.00105	0.047232
ENSBTAG00000027246	UBD	23:29117025-29120016	Grain	Grass	inf	0.0003	0.0185953
ENSBTAG00000046158	CFB	23:27415354-27421377	Grain	Grass	inf	0.00015	0.0134182
ENSBTAG00000000529	BTBD9	23:12062333-12436221	Grain	Grass	-2.6603	0.00425	0.138822
ENSBTAG00000018248	MGLL	22:59639049-59826846	Grain	Grass	-1.48658	0.0043	0.139299
ENSBTAG00000022622	CISH	22:49749511-49755490	Grain	Grass	-2.78932	0.0004	0.0218667
ENSBTAG00000037410	-	22:49048875-49052860	Grain	Grass	inf	0.00025	0.0172632
ENSBTAG00000018198	TLR9	22:48676659-48680938	Grain	Grass	#NAME?	5e-05	0.00728889
ENSBTAG00000032531	MUSTN1	22:48056088-48057235	Grain	Grass	-1.54039	0.00055	0.0284842
ENSBTAG00000003845	CSRNP1	22:12478902-12492412	Grain	Grass	-2.82675	0.00425	0.138822
ENSBTAG00000011752	SYNM	21:7581548-7606637	Grain	Grass	-1.80846	0.0004	0.0218667
ENSBTAG00000049989	-	21:69852889-69854808	Grain	Grass	inf	0.00035	0.0204089
ENSBTAG00000021199	APOPT1	21:68196001-68222814	Grain	Grass	-2.20304	0.0019	0.0795574
ENSBTAG00000006270	HSP90AA1	21:66936746-66945064	Grain	Grass	-1.63098	0.0047	0.147994
ENSBTAG00000048350	RF01872	21:65727685-65727790	Grain	Grass	inf	0.0028	0.102998
ENSBTAG00000051901	-	21:64299173-64308341	Grain	Grass	inf	0.0004	0.0218667
ENSBTAG00000031934	FSCB	21:54270070-54272948	Grain	Grass	#NAME?	0.00015	0.0134182
ENSBTAG00000015942	DNAJA4	21:30652950-30669870	Grain	Grass	-2.24962	0.00045	0.024098
ENSBTAG00000055143	-	21:21143500-21158291	Grain	Grass	inf	0.0002	0.0152854
ENSBTAG00000051332	-	20:63087549-63092222	Grain	Grass	inf	0.00015	0.0134182
ENSBTAG00000027865	gzmA	20:24024506-24035304	Grain	Grass	inf	5e-05	0.00728889
ENSBTAG00000047087	MCIDAS	20:23907746-23913997	Grain	Grass	inf	0.0002	0.0152854
ENSBTAG00000005743	SMN2	20:10105977-10137931	Grain	Grass	inf	0.0004	0.0218667
ENSBTAG00000020957	FZD5	2:96039163-96040921	Grain	Grass	#NAME?	0.0002	0.0152854
ENSBTAG00000017629	-	2:58321110-58324717	Grain	Grass	#NAME?	0.00025	0.0172632
ENSBTAG00000038275	CYP27C1	2:5297021-5319408	Grain	Grass	#NAME?	5e-05	0.00728889
ENSBTAG00000015291	ORC4	2:48181493-48275918	Grain	Grass	inf	0.00015	0.0134182
ENSBTAG00000053974	-	2:18150861-18155765	Grain	Grass	-2.06086	0.00055	0.0284842
ENSBTAG00000000937	ITPRID2	2:14654229-14751034	Grain	Grass	-2.72483	0.0026	0.09984
ENSBTAG00000013039	-	2:132738656-132741687	Grain	Grass	#NAME?	5e-05	0.00728889
ENSBTAG00000005085	TRIM63	2:127020868-127035929	Grain	Grass	-1.71645	0.00135	0.05904
ENSBTAG00000009223	SFN	2:126340192-126341536	Grain	Grass	#NAME?	0.0002	0.0152854
ENSBTAG00000012695	LCK	2:121262593-121283528	Grain	Grass	inf	0.00015	0.0134182
ENSBTAG00000012363	-	2:120102430-120106292	Grain	Grass	inf	0.00015	0.0134182
ENSBTAG00000021322	TM4SF20	2:115519317-115530237	Grain	Grass	inf	0.0003	0.0185953
ENSBTAG00000018543	VIL1	2:106422779-106446519	Grain	Grass	inf	5e-05	0.00728889
ENSBTAG00000049330	-	19:61584648-61587890	Grain	Grass	inf	0.00025	0.0172632
ENSBTAG00000017242	FADS6	19:56520576-56536561	Grain	Grass	#NAME?	0.00015	0.0134182
ENSBTAG00000016240	RNF157	19:55464957-55539900	Grain	Grass	-1.65139	0.0032	0.112457
ENSBTAG00000053886	NDUFAF8	19:51480484-51483148	Grain	Grass	-1.76004	0.0015	0.0641739
ENSBTAG00000013532	FAM187A	19:44609316-44610582	Grain	Grass	#NAME?	5e-05	0.00728889
ENSBTAG00000010125	STAT5B	19:42319169-42357910	Grain	Grass	-1.92748	0.00345	0.119641
ENSBTAG00000050581	-	19:41705325-41713040	Grain	Grass	#NAME?	5e-05	0.00728889
ENSBTAG00000052844	-	19:40623002-40623248	Grain	Grass	inf	0.0002	0.0152854
ENSBTAG00000002279	LUC7L3	19:35993170-36018642	Grain	Grass	-1.82407	0.003	0.10686
ENSBTAG00000017246	UBB	19:33249950-33251848	Grain	Grass	1.90699	0.0025	0.0969458
ENSBTAG00000019070	PMP22	19:32755608-32781362	Grain	Grass	-2.37478	0.00395	0.131756
ENSBTAG00000005048	DHRS7C	19:28955373-28968734	Grain	Grass	-1.63779	0.00295	0.10686
ENSBTAG00000003889	PER1	19:27778417-27788197	Grain	Grass	-1.62437	0.0021	0.0852124
ENSBTAG00000020253	SPEM1	19:27099425-27100767	Grain	Grass	#NAME?	0.00015	0.0134182
ENSBTAG00000013096	UNC119	19:20009503-20015204	Grain	Grass	inf	0.00035	0.0204089
ENSBTAG00000008110	IFT20	19:19814951-19821909	Grain	Grass	-3.34422	0.0004	0.0218667
ENSBTAG00000053649	CCL5	19:14508969-14516896	Grain	Grass	inf	5e-05	0.00728889
ENSBTAG00000050885	-	18:63678595-63678934	Grain	Grass	#NAME?	5e-05	0.00728889
ENSBTAG00000040559	PTPRH	18:62242460-62251375	Grain	Grass	inf	0.0003	0.0185953
ENSBTAG00000021657	CACNG6	18:61659469-61675273	Grain	Grass	-2.2216	0.00375	0.127792
ENSBTAG00000051149	-	18:61483463-61484576	Grain	Grass	inf	0.0004	0.0218667
ENSBTAG00000052289	-	18:58035403-58039784	Grain	Grass	#NAME?	5e-05	0.00728889
ENSBTAG00000009137	NKG7	18:57439865-57442638	Grain	Grass	inf	5e-05	0.00728889
ENSBTAG00000023419	SULT2A1	18:54731843-54750238	Grain	Grass	#NAME?	5e-05	0.00728889
ENSBTAG00000012104	FOXA3	18:53384987-53391814	Grain	Grass	#NAME?	5e-05	0.00728889
ENSBTAG00000005261	-	18:49408224-49450004	Grain	Grass	inf	5e-05	0.00728889
ENSBTAG00000014123	ZNF507	18:42860281-42903275	Grain	Grass	-3.78381	0.0002	0.0152854
ENSBTAG00000018425	PSMD7	18:36981269-36989873	Grain	Grass	-1.90855	0.00295	0.10686
ENSBTAG00000034689	ZNRF1	18:2363233-2451062	Grain	Grass	-2.01182	0.00015	0.0134182
ENSBTAG00000023795	VAC14	18:1411460-1487893	Grain	Grass	-2.30847	0.00215	0.0854788
ENSBTAG00000019891	MRPL40	17:72693871-72696274	Grain	Grass	-1.67928	0.003	0.10686
ENSBTAG00000008587	GSTT2	17:71328579-71334085	Grain	Grass	#NAME?	5e-05	0.00728889
ENSBTAG00000017404	SEC14L2	17:69398666-69421341	Grain	Grass	inf	5e-05	0.00728889
ENSBTAG00000005970	XBP1	17:68052595-68056965	Grain	Grass	inf	0.00085	0.0403084
ENSBTAG00000001303	HSPB8	17:56156717-56169968	Grain	Grass	-1.63806	0.00055	0.0284842
ENSBTAG00000001398	ATP2A2	17:54211209-54267854	Grain	Grass	-1.93626	0.0009	0.0419219
ENSBTAG00000011465	MYBPH	16:957168-965458	Grain	Grass	1.96116	0.00445	0.142981
ENSBTAG00000019927	CYB5R1	16:79860457-79865626	Grain	Grass	-1.80904	0.0017	0.0723373
ENSBTAG00000031238	SHCBP1L	16:63941656-63985594	Grain	Grass	inf	0.00025	0.0172632
ENSBTAG00000052226	-	16:62209342-62210832	Grain	Grass	inf	0.0009	0.0419219
ENSBTAG00000017929	ACTRT2	16:50032368-50033784	Grain	Grass	#NAME?	5e-05	0.00728889
ENSBTAG00000038107	MAPKAPK2	16:4464619-4514607	Grain	Grass	-1.86259	0.0015	0.0641739
ENSBTAG00000053302	-	16:40730093-40734349	Grain	Grass	inf	0.0008	0.0388741
ENSBTAG00000013128	ACBD3	16:29157747-29196233	Grain	Grass	-2.80759	0.00305	0.108151
ENSBTAG00000050130	SNRPE	16:1635959-1640051	Grain	Grass	inf	5e-05	0.00728889
ENSBTAG00000054445	-	16:1073886-1076004	Grain	Grass	inf	0.00085	0.0403084
ENSBTAG00000020580	TCN1	15:83058087-83073458	Grain	Grass	#NAME?	0.0001	0.0119273
ENSBTAG00000049606	-	15:82389087-82390036	Grain	Grass	inf	0.00025	0.0172632
ENSBTAG00000024657	-	15:81890484-81926989	Grain	Grass	-1.75915	0.0022	0.0870271
ENSBTAG00000031923	-	15:50541888-50542833	Grain	Grass	inf	0.0003	0.0185953
ENSBTAG00000037644	HBB	15:48362235-48363996	Grain	Grass	#NAME?	0.00015	0.0134182
ENSBTAG00000048615	-	15:47085534-47086482	Grain	Grass	#NAME?	5e-05	0.00728889
ENSBTAG00000049221	-	15:444855-445782	Grain	Grass	inf	0.00015	0.0134182
ENSBTAG00000027772	RPS25	15:29580726-29590407	Grain	Grass	-1.89424	0.00035	0.0204089
ENSBTAG00000039149	CLDN25	15:24328164-24328857	Grain	Grass	#NAME?	0.00015	0.0134182
ENSBTAG00000005710	NCAM1	15:23712340-23832796	Grain	Grass	-4.78272	0.0029	0.10618
ENSBTAG00000015214	CA3	14:77028977-77038971	Grain	Grass	-1.69058	0.0005	0.0265946
ENSBTAG00000008842	JPH1	14:37502880-37595533	Grain	Grass	-1.73496	0.00025	0.0172632
ENSBTAG00000026327	RPL8	14:321230-324177	Grain	Grass	-1.50914	0.0046	0.146013
ENSBTAG00000005585	ANXA13	14:16165839-16200097	Grain	Grass	inf	0.0003	0.0185953
ENSBTAG00000011939	LY6H	14:1359668-1363525	Grain	Grass	#NAME?	0.0001	0.0119273
ENSBTAG00000005186	DBNDD2	13:73736861-73741808	Grain	Grass	-1.68755	0.00085	0.0403084
ENSBTAG00000031188	ADIG	13:67456807-67467119	Grain	Grass	#NAME?	0.0003	0.0185953
ENSBTAG00000014930	MYLK2	13:61355024-61369702	Grain	Grass	-1.30491	0.0033	0.115456
ENSBTAG00000006526	BCL2L1	13:61220110-61271367	Grain	Grass	-1.73358	0.0038	0.128938
ENSBTAG00000005492	CCNY	13:18091180-18127217	Grain	Grass	-2.52611	0.00085	0.0403084
ENSBTAG00000000288	UPF2	13:12300824-12396503	Grain	Grass	-2.11135	0.0004	0.0218667
ENSBTAG00000017425	GJB2	12:36079421-36081883	Grain	Grass	#NAME?	0.00035	0.0204089
ENSBTAG00000001933	PTPA	11:99573133-99604787	Grain	Grass	-1.95285	0.0004	0.0218667
ENSBTAG00000050171	-	11:97318116-97320833	Grain	Grass	#NAME?	5e-05	0.00728889
ENSBTAG00000009017	NR5A1	11:95513841-95538735	Grain	Grass	#NAME?	5e-05	0.00728889
ENSBTAG00000004565	-	11:77426653-77427329	Grain	Grass	#NAME?	0.00035	0.0204089
ENSBTAG00000017330	-	11:73196932-73197443	Grain	Grass	inf	0.0044	0.141954
ENSBTAG00000018669	PLB1	11:71129757-71222960	Grain	Grass	inf	5e-05	0.00728889
ENSBTAG00000019295	MDH1	11:61723955-62047723	Grain	Grass	2.56987	0.00335	0.116687
ENSBTAG00000031828	-	11:49302384-49306958	Grain	Grass	inf	0.00015	0.0134182
ENSBTAG00000047029	-	11:47161966-47182618	Grain	Grass	inf	0.0003	0.0185953
ENSBTAG00000045711	CYSRT1	11:106240674-106241679	Grain	Grass	#NAME?	0.00015	0.0134182
ENSBTAG00000048125	ENTPD2	11:106080953-106086455	Grain	Grass	inf	0.00015	0.0134182
ENSBTAG00000005016	AP3B1	10:9099552-9335422	Grain	Grass	-2.87033	0.0021	0.0852124
ENSBTAG00000014384	ZDHHC22	10:88330012-88338164	Grain	Grass	#NAME?	5e-05	0.00728889
ENSBTAG00000020212	WDR41	10:8595263-8642850	Grain	Grass	inf	0.00025	0.0172632
ENSBTAG00000018469	ALDH6A1	10:85428883-85447592	Grain	Grass	-5.15543	0.0021	0.0852124
ENSBTAG00000004011	GALK2	10:60924616-61080535	Grain	Grass	-4.22237	0.0028	0.102998
ENSBTAG00000052972	-	10:5474694-5480939	Grain	Grass	#NAME?	0.00095	0.0434791
ENSBTAG00000049093	PHGR1	10:35969941-35973540	Grain	Grass	inf	0.0001	0.0119273
ENSBTAG00000000328	TPPP2	10:26072694-26074864	Grain	Grass	inf	0.0003	0.0185953
ENSBTAG00000011396	HNRNPC	10:25880970-25925727	Grain	Grass	-2.9749	0.003	0.10686
ENSBTAG00000000359	EIF3J	10:102954996-102972982	Grain	Grass	-2.39038	0.0001	0.0119273
ENSBTAG00000025644	CALM1	10:102005600-102013441	Grain	Grass	-1.6278	0.0004	0.0218667
ENSBTAG00000046684	FOXN3	10:100831724-101280707	Grain	Grass	-2.03461	0.00075	0.0371321
ENSBTAG00000020035	RCAN1	1:882080-1002223	Grain	Grass	-3.05297	5e-05	0.00728889
ENSBTAG00000000522	AHSG	1:80611848-80618915	Grain	Grass	#NAME?	0.00025	0.0172632
ENSBTAG00000009391	ADPRH	1:64334744-64377235	Grain	Grass	inf	0.0028	0.102998
ENSBTAG00000048631	-	1:4381314-4431774	Grain	Grass	#NAME?	5e-05	0.00728889
ENSBTAG00000008359	-	1:29058029-29062155	Grain	Grass	inf	0.0039	0.130642
ENSBTAG00000021276	TFF3	1:142565465-142569246	Grain	Grass	inf	0.0003	0.0185953
ENSBTAG00000007273	TF	1:135579068-135618070	Grain	Grass	#NAME?	5e-05	0.00728889
ENSBTAG00000001893	TM4SF4	1:118662870-118691339	Grain	Grass	inf	5e-05	0.00728889

## Sheet: Table S5
Table S5: The differentially expressed genes in liver of grass-fed and grain fed Angus cattle
Ensembl ID	Gene Name	Location	sample_1	sample_2	log2(fold_change)	p_value	FDR
ENSBTAG00000006033	NDUFA1	X:4220532-4223698	Grain	Grass	inf	5e-05	0.00744863
ENSBTAG00000043570	-	MT:1452-3023	Grain	Grass	-2.16395	5e-05	0.00744863
ENSBTAG00000000575	TNC	8:104208977-104311676	Grain	Grass	-2.72991	5e-05	0.00744863
ENSBTAG00000018069	TNFSF15	8:103968195-103988784	Grain	Grass	#NAME?	5e-05	0.00744863
ENSBTAG00000030282	ZBED8	7:71977547-71983246	Grain	Grass	#NAME?	5e-05	0.00744863
ENSBTAG00000054601	-	7:43901762-43905735	Grain	Grass	#NAME?	5e-05	0.00744863
ENSBTAG00000046105	PRTN3	7:43404171-43407636	Grain	Grass	#NAME?	5e-05	0.00744863
ENSBTAG00000025462	GADD45B	7:21118030-21120298	Grain	Grass	-2.49756	5e-05	0.00744863
ENSBTAG00000011952	SULT1E1	6:85309029-85365114	Grain	Grass	inf	5e-05	0.00744863
ENSBTAG00000049291	-	6:84497381-84513073	Grain	Grass	inf	5e-05	0.00744863
ENSBTAG00000034501	CFI	6:15613507-15664735	Grain	Grass	2.66329	5e-05	0.00744863
ENSBTAG00000017808	ARSJ	6:11555987-11639287	Grain	Grass	#NAME?	5e-05	0.00744863
ENSBTAG00000010875	MSX1	6:104281505-104285802	Grain	Grass	inf	5e-05	0.00744863
ENSBTAG00000026666	MGC137014	5:71726970-71732441	Grain	Grass	2.08158	5e-05	0.00744863
ENSBTAG00000030683	-	5:71698792-71702575	Grain	Grass	2.31	5e-05	0.00744863
ENSBTAG00000012896	METTL7B	5:57572502-57575448	Grain	Grass	2.42371	5e-05	0.00744863
ENSBTAG00000011720	HSD17B6	5:56674171-56696104	Grain	Grass	2.96015	5e-05	0.00744863
ENSBTAG00000003574	SHISAL1	5:114937915-115015482	Grain	Grass	#NAME?	5e-05	0.00744863
ENSBTAG00000016332	ING3	4:85453413-85480394	Grain	Grass	inf	5e-05	0.00744863
ENSBTAG00000021282	SGCE	4:11992414-12063687	Grain	Grass	inf	5e-05	0.00744863
ENSBTAG00000003791	LPAR3	3:59185580-59269352	Grain	Grass	#NAME?	5e-05	0.00744863
ENSBTAG00000005717	GJB5	3:110930985-110934249	Grain	Grass	#NAME?	5e-05	0.00744863
ENSBTAG00000011511	-	3:10700382-10745178	Grain	Grass	inf	5e-05	0.00744863
ENSBTAG00000006304	PAG6	29:39377379-39386740	Grain	Grass	inf	5e-05	0.00744863
ENSBTAG00000054996	-	29:37242099-37249607	Grain	Grass	inf	5e-05	0.00744863
ENSBTAG00000021654	GAS2	29:22044980-22192313	Grain	Grass	inf	5e-05	0.00744863
ENSBTAG00000016473	NAT1	27:39013912-39020598	Grain	Grass	inf	5e-05	0.00744863
ENSBTAG00000018365	CYP2E1	26:50165122-50176103	Grain	Grass	2.52807	5e-05	0.00744863
ENSBTAG00000020198	METRN	25:606826-617065	Grain	Grass	inf	5e-05	0.00744863
ENSBTAG00000006457	AHSP	25:27543233-27544133	Grain	Grass	#NAME?	5e-05	0.00744863
ENSBTAG00000016337	ACOT13	23:33069546-33082602	Grain	Grass	inf	5e-05	0.00744863
ENSBTAG00000013919	-	23:25723714-25735337	Grain	Grass	inf	5e-05	0.00744863
ENSBTAG00000002934	ADGRF4	23:20751999-20764795	Grain	Grass	inf	5e-05	0.00744863
ENSBTAG00000011752	SYNM	21:7581548-7606637	Grain	Grass	-2.74646	5e-05	0.00744863
ENSBTAG00000004272	ISG12(B)	21:58715674-58727005	Grain	Grass	#NAME?	5e-05	0.00744863
ENSBTAG00000000085	CYP1A2	21:33923109-33930074	Grain	Grass	2.03388	5e-05	0.00744863
ENSBTAG00000003957	-	21:29231422-29236481	Grain	Grass	#NAME?	5e-05	0.00744863
ENSBTAG00000048851	UBE2QL1	20:66694143-66751048	Grain	Grass	#NAME?	5e-05	0.00744863
ENSBTAG00000003626	MYO3B	2:25753838-26211202	Grain	Grass	inf	5e-05	0.00744863
ENSBTAG00000001915	APOH	19:62601236-62624974	Grain	Grass	2.53544	5e-05	0.00744863
ENSBTAG00000020590	FZD2	19:44328505-44330388	Grain	Grass	#NAME?	5e-05	0.00744863
ENSBTAG00000047325	GNGT2	19:37361993-37364912	Grain	Grass	#NAME?	5e-05	0.00744863
ENSBTAG00000039018	OR1G1	19:23914678-23915734	Grain	Grass	#NAME?	5e-05	0.00744863
ENSBTAG00000014113	CCL8	19:15807709-15809743	Grain	Grass	#NAME?	5e-05	0.00744863
ENSBTAG00000054213	-	18:63335942-63336857	Grain	Grass	#NAME?	5e-05	0.00744863
ENSBTAG00000008544	SALL1	18:19546248-19560362	Grain	Grass	-2.65254	5e-05	0.00744863
ENSBTAG00000045729	-	16:66592594-66592798	Grain	Grass	inf	5e-05	0.00744863
ENSBTAG00000004362	SERPINC1	16:55267222-55277874	Grain	Grass	2.21261	5e-05	0.00744863
ENSBTAG00000001788	PDPN	16:54008202-54043523	Grain	Grass	#NAME?	5e-05	0.00744863
ENSBTAG00000039196	-	16:5087363-5098716	Grain	Grass	inf	5e-05	0.00744863
ENSBTAG00000020698	MTHFR	16:41872925-41891179	Grain	Grass	-2.27356	5e-05	0.00744863
ENSBTAG00000020980	CAT	15:64975270-65011223	Grain	Grass	3.04705	5e-05	0.00744863
ENSBTAG00000048088	-	15:54359455-54360992	Grain	Grass	#NAME?	5e-05	0.00744863
ENSBTAG00000038536	-	15:47778462-47795994	Grain	Grass	inf	5e-05	0.00744863
ENSBTAG00000008804	SAAL1	15:34402510-34426197	Grain	Grass	inf	5e-05	0.00744863
ENSBTAG00000019246	SC5D	15:31876180-31922303	Grain	Grass	2.68133	5e-05	0.00744863
ENSBTAG00000051043	-	15:24246353-24250073	Grain	Grass	#NAME?	5e-05	0.00744863
ENSBTAG00000005287	CYP7A1	14:24664832-24675169	Grain	Grass	inf	5e-05	0.00744863
ENSBTAG00000016210	LYPD2	14:1683799-1686606	Grain	Grass	#NAME?	5e-05	0.00744863
ENSBTAG00000011283	RBPJL	13:73636221-73659384	Grain	Grass	#NAME?	5e-05	0.00744863
ENSBTAG00000014329	-	13:73593274-73596222	Grain	Grass	#NAME?	5e-05	0.00744863
ENSBTAG00000003946	NECAB3	13:63108922-63127630	Grain	Grass	#NAME?	5e-05	0.00744863
ENSBTAG00000054174	-	13:2230616-2232787	Grain	Grass	#NAME?	5e-05	0.00744863
ENSBTAG00000022484	SOX21	12:69202955-69203789	Grain	Grass	#NAME?	5e-05	0.00744863
ENSBTAG00000040093	FOXI3	11:47610778-47615082	Grain	Grass	#NAME?	5e-05	0.00744863
ENSBTAG00000015441	ACTG2	11:10736901-10761462	Grain	Grass	-2.50193	5e-05	0.00744863
ENSBTAG00000020469	TMED8	10:88551974-88581712	Grain	Grass	inf	5e-05	0.00744863
ENSBTAG00000001881	SLC10A1	10:81503833-81526924	Grain	Grass	2.92192	5e-05	0.00744863
ENSBTAG00000019612	RNASE4	10:26391240-26413011	Grain	Grass	2.5594	5e-05	0.00744863
ENSBTAG00000001871	NRL	10:21057748-21059432	Grain	Grass	inf	5e-05	0.00744863
ENSBTAG00000004599	TAGLN3	1:56759914-56773309	Grain	Grass	#NAME?	5e-05	0.00744863
ENSBTAG00000040393	-	1:157728793-157745955	Grain	Grass	#NAME?	5e-05	0.00744863
ENSBTAG00000017180	SLITRK3	1:102184528-102187471	Grain	Grass	#NAME?	5e-05	0.00744863
ENSBTAG00000001249	SULT1B1	6:85184652-85233341	Grain	Grass	inf	0.0001	0.0115691
ENSBTAG00000019235	MAGOHB	5:98952625-98963107	Grain	Grass	inf	0.0001	0.0115691
ENSBTAG00000001392	RDH16	5:56531474-56537384	Grain	Grass	1.87395	0.0001	0.0115691
ENSBTAG00000017864	PRPH	5:30519198-30522802	Grain	Grass	#NAME?	0.0001	0.0115691
ENSBTAG00000009238	HOXC6	5:26002103-26016051	Grain	Grass	#NAME?	0.0001	0.0115691
ENSBTAG00000019445	C4H7orf31	4:70699193-70727802	Grain	Grass	#NAME?	0.0001	0.0115691
ENSBTAG00000016177	FGL1	27:19387845-19406133	Grain	Grass	2.0441	0.0001	0.0115691
ENSBTAG00000052078	-	25:34334336-34338041	Grain	Grass	#NAME?	0.0001	0.0115691
ENSBTAG00000053822	-	25:1972053-1973328	Grain	Grass	#NAME?	0.0001	0.0115691
ENSBTAG00000008491	-	23:32615137-32622371	Grain	Grass	inf	0.0001	0.0115691
ENSBTAG00000031473	ORC2	2:89551969-89589796	Grain	Grass	inf	0.0001	0.0115691
ENSBTAG00000053910	C17orf58	19:48990063-48992448	Grain	Grass	inf	0.0001	0.0115691
ENSBTAG00000006806	KRT17	19:41834617-41840426	Grain	Grass	-2.8686	0.0001	0.0115691
ENSBTAG00000052862	-	18:53776683-53784044	Grain	Grass	inf	0.0001	0.0115691
ENSBTAG00000035675	-	15:46024624-46025557	Grain	Grass	inf	0.0001	0.0115691
ENSBTAG00000051529	-	13:58583926-58597510	Grain	Grass	#NAME?	0.0001	0.0115691
ENSBTAG00000005704	IL1RL2	11:7031919-7057285	Grain	Grass	#NAME?	0.0001	0.0115691
ENSBTAG00000025450	SYNE2	10:76116421-76386867	Grain	Grass	-2.18073	0.0001	0.0115691
ENSBTAG00000053461	-	10:26911103-26912039	Grain	Grass	#NAME?	0.0001	0.0115691
ENSBTAG00000005946	USP13	1:87028550-87482259	Grain	Grass	inf	0.0001	0.0115691
ENSBTAG00000006222	TFDP2	1:126884716-127026615	Grain	Grass	#NAME?	0.0001	0.0115691
ENSBTAG00000043558	ND1	MT:3100-4056	Grain	Grass	-2.51208	0.00015	0.0143092
ENSBTAG00000003523	-	6:84526795-84627239	Grain	Grass	inf	0.00015	0.0143092
ENSBTAG00000001348	COMMD8	6:66096688-66109857	Grain	Grass	inf	0.00015	0.0143092
ENSBTAG00000053951	SPX	5:88663822-88673433	Grain	Grass	inf	0.00015	0.0143092
ENSBTAG00000006013	NT5DC3	5:67451739-67511409	Grain	Grass	inf	0.00015	0.0143092
ENSBTAG00000045969	ApoN	5:56979556-56994574	Grain	Grass	3.49364	0.00015	0.0143092
ENSBTAG00000039425	KRT6A	5:27384130-27389818	Grain	Grass	-2.58474	0.00015	0.0143092
ENSBTAG00000000923	HOXC13	5:26085797-26093573	Grain	Grass	#NAME?	0.00015	0.0143092
ENSBTAG00000045309	bta-mir-2443	5:116408664-116408737	Grain	Grass	#NAME?	0.00015	0.0143092
ENSBTAG00000047496	-	3:119099382-119100183	Grain	Grass	inf	0.00015	0.0143092
ENSBTAG00000046220	-	3:102735757-102736414	Grain	Grass	inf	0.00015	0.0143092
ENSBTAG00000053645	CYP3A5	25:36648050-36691853	Grain	Grass	2.17647	0.00015	0.0143092
ENSBTAG00000054085	SELENOP	20:31761769-31811825	Grain	Grass	2.3723	0.00015	0.0143092
ENSBTAG00000021257	OTOP2	19:56490533-56499714	Grain	Grass	#NAME?	0.00015	0.0143092
ENSBTAG00000049114	-	18:56091046-56091574	Grain	Grass	#NAME?	0.00015	0.0143092
ENSBTAG00000011021	CES1	18:23948127-23975139	Grain	Grass	1.92157	0.00015	0.0143092
ENSBTAG00000021887	DPYS	14:60148618-60239255	Grain	Grass	2.10745	0.00015	0.0143092
ENSBTAG00000053459	-	14:35611320-35666918	Grain	Grass	inf	0.00015	0.0143092
ENSBTAG00000008293	GPCPD1	13:47720767-47778950	Grain	Grass	inf	0.00015	0.0143092
ENSBTAG00000012898	RPS27L	10:46889249-46892617	Grain	Grass	inf	0.00015	0.0143092
ENSBTAG00000011648	TMLHE	X:35551795-35602890	Grain	Grass	inf	0.0002	0.0174
ENSBTAG00000019238	TRMO	8:63081994-63100080	Grain	Grass	inf	0.0002	0.0174
ENSBTAG00000047414	-	7:14168073-14180447	Grain	Grass	#NAME?	0.0002	0.0174
ENSBTAG00000004718	PUS7L	5:36712228-36730075	Grain	Grass	inf	0.0002	0.0174
ENSBTAG00000019794	SYPL1	4:47151948-47180223	Grain	Grass	inf	0.0002	0.0174
ENSBTAG00000012638	S100A12	3:17102721-17104173	Grain	Grass	-2.98503	0.0002	0.0174
ENSBTAG00000009141	FAM210A	24:43485956-43500220	Grain	Grass	inf	0.0002	0.0174
ENSBTAG00000014439	KMO	16:35178265-35246743	Grain	Grass	inf	0.0002	0.0174
ENSBTAG00000004771	-	15:43646968-43647729	Grain	Grass	inf	0.0002	0.0174
ENSBTAG00000008410	OVOL2	13:38271784-38300529	Grain	Grass	#NAME?	0.0002	0.0174
ENSBTAG00000032908	TMEM253	10:25987817-25990641	Grain	Grass	#NAME?	0.0002	0.0174
ENSBTAG00000008723	CCBE1	24:58381337-58609120	Grain	Grass	inf	0.00025	0.0210756
ENSBTAG00000017246	UBB	19:33249950-33251848	Grain	Grass	2.22552	0.00025	0.0210756
ENSBTAG00000020799	EXOC6B	11:11625729-12344742	Grain	Grass	-4.42515	0.00025	0.0210756
ENSBTAG00000011934	PCK2	10:21036260-21044548	Grain	Grass	1.83019	0.00025	0.0210756
ENSBTAG00000025191	SKP1	7:45805772-45817876	Grain	Grass	inf	0.0003	0.0245301
ENSBTAG00000006434	SYNPO2	6:6233763-6435034	Grain	Grass	-2.66872	0.0003	0.0245301
ENSBTAG00000010711	-	5:25126562-25151506	Grain	Grass	inf	0.0003	0.0245301
ENSBTAG00000008573	ZFP36	18:49101056-49104540	Grain	Grass	-2.21001	0.0003	0.0245301
ENSBTAG00000043563	ND5	MT:12108-14440	Grain	Grass	-2.54126	0.00035	0.0269947
ENSBTAG00000043552	-	MT:10169-10238	Grain	Grass	#NAME?	0.00035	0.0269947
ENSBTAG00000011424	TPM2	8:59856502-59864645	Grain	Grass	-2.1704	0.00035	0.0269947
ENSBTAG00000008541	MGST1	5:93497063-93521047	Grain	Grass	2.78279	0.00035	0.0269947
ENSBTAG00000008612	C1R	5:103358821-103387417	Grain	Grass	1.73939	0.00035	0.0269947
ENSBTAG00000051295	FXYD4	28:13792839-13795964	Grain	Grass	#NAME?	0.00035	0.0269947
ENSBTAG00000008909	PNPT1	11:38307013-38347120	Grain	Grass	inf	0.00035	0.0269947
ENSBTAG00000000522	AHSG	1:80611848-80618915	Grain	Grass	1.75093	0.00035	0.0269947
ENSBTAG00000011400	DBN1	7:38954346-38995645	Grain	Grass	-2.26827	0.0004	0.0288079
ENSBTAG00000019669	CD163	5:101786077-101818046	Grain	Grass	-2.12107	0.0004	0.0288079
ENSBTAG00000015337	TSPAN12	4:85288735-85355349	Grain	Grass	-4.36754	0.0004	0.0288079
ENSBTAG00000012649	LSM8	4:82786341-82793813	Grain	Grass	inf	0.0004	0.0288079
ENSBTAG00000003994	IGFBP3	4:76116348-76124835	Grain	Grass	2.22317	0.0004	0.0288079
ENSBTAG00000004688	DHCR24	3:91411765-91445037	Grain	Grass	1.73571	0.0004	0.0288079
ENSBTAG00000054533	GNG12	3:77489267-77629921	Grain	Grass	inf	0.0004	0.0288079
ENSBTAG00000019616	APCS	3:10127729-10129290	Grain	Grass	3.06467	0.0004	0.0288079
ENSBTAG00000055165	RF00045	2:124915535-124915739	Grain	Grass	inf	0.0004	0.0288079
ENSBTAG00000006608	GGT5	17:71443739-71453369	Grain	Grass	-1.78575	0.0004	0.0288079
ENSBTAG00000007240	ZCCHC4	6:44864667-44915083	Grain	Grass	inf	0.00045	0.0309731
ENSBTAG00000046316	-	21:56754574-56755105	Grain	Grass	#NAME?	0.00045	0.0309731
ENSBTAG00000009705	SERPINF1	19:22848048-22859852	Grain	Grass	2.28316	0.00045	0.0309731
ENSBTAG00000007196	TAGLN	15:27888816-27894507	Grain	Grass	-1.85834	0.00045	0.0309731
ENSBTAG00000016388	SLCO4A1	13:54671724-54695783	Grain	Grass	-4.00522	0.00045	0.0309731
ENSBTAG00000050173	-	1:53901975-53919631	Grain	Grass	inf	0.00045	0.0309731
ENSBTAG00000018854	SOD1	1:3824600-3833406	Grain	Grass	2.55636	0.00045	0.0309731
ENSBTAG00000018340	-	8:16009425-16010079	Grain	Grass	inf	0.0005	0.0333589
ENSBTAG00000012046	JUNB	7:12736090-12737893	Grain	Grass	-1.83948	0.0005	0.0333589
ENSBTAG00000025250	CCL3	19:14243465-14362161	Grain	Grass	2.67667	0.0005	0.0333589
ENSBTAG00000052956	-	15:6304445-6304628	Grain	Grass	inf	0.0005	0.0333589
ENSBTAG00000002878	CHRD	1:82803352-82813103	Grain	Grass	-1.70695	0.0005	0.0333589
ENSBTAG00000034139	ADH4	6:25480626-25512887	Grain	Grass	2.14445	0.00055	0.036471
ENSBTAG00000043550	CYTB	MT:14513-15653	Grain	Grass	-2.76718	0.0006	0.0383824
ENSBTAG00000003602	RBPJ	6:45773062-45883952	Grain	Grass	inf	0.0006	0.0383824
ENSBTAG00000034189	ADH1C	6:25280922-25304490	Grain	Grass	1.89509	0.0006	0.0383824
ENSBTAG00000017183	PDLIM3	27:15712970-15743960	Grain	Grass	-2.50019	0.0006	0.0383824
ENSBTAG00000048488	-	26:24218635-24353733	Grain	Grass	inf	0.0006	0.0383824
ENSBTAG00000014075	ITIH2	13:16140330-16172586	Grain	Grass	1.80311	0.0006	0.0383824
ENSBTAG00000043556	COX2	MT:7373-8057	Grain	Grass	-2.3635	0.00065	0.0401634
ENSBTAG00000043571	ND2	MT:4265-5307	Grain	Grass	-2.19232	0.00065	0.0401634
ENSBTAG00000003033	GADD45G	8:88508003-88509798	Grain	Grass	-1.85397	0.00065	0.0401634
ENSBTAG00000018588	TMBIM6	5:30112132-30128722	Grain	Grass	1.68938	0.00065	0.0401634
ENSBTAG00000004625	PYGB	13:42775505-42811085	Grain	Grass	-2.67175	0.00065	0.0401634
ENSBTAG00000011437	-	1:143512563-143523992	Grain	Grass	-2.25291	0.00065	0.0401634
ENSBTAG00000015228	CD74	7:61747922-61755685	Grain	Grass	2.02689	0.0007	0.0422917
ENSBTAG00000018556	MGC137211	5:71706749-71712324	Grain	Grass	2.54316	0.0007	0.0422917
ENSBTAG00000050486	-	18:46924819-46926322	Grain	Grass	#NAME?	0.0007	0.0422917
ENSBTAG00000036116	-	14:77194035-77205021	Grain	Grass	-3.19593	0.0007	0.0422917
ENSBTAG00000015151	FOXN2	11:30657151-30713233	Grain	Grass	inf	0.00075	0.0450622
ENSBTAG00000018420	POLG2	19:48660925-48677027	Grain	Grass	inf	0.00085	0.0507898
ENSBTAG00000027879	MPC1	9:101357584-101370280	Grain	Grass	3.0043	0.0009	0.0534836
ENSBTAG00000010934	RAE1	13:58788119-58806295	Grain	Grass	-4.61995	0.00095	0.0561481
ENSBTAG00000015177	PRSS23	29:8736368-8744974	Grain	Grass	2.88671	0.00105	0.0613911
ENSBTAG00000050581	-	19:41705325-41713040	Grain	Grass	-2.17958	0.00105	0.0613911
ENSBTAG00000006991	ADH6	6:25413496-25429844	Grain	Grass	1.89916	0.00115	0.0661706
ENSBTAG00000020979	NGFR	19:37093180-37112123	Grain	Grass	3.0047	0.00115	0.0661706
ENSBTAG00000011473	MYL9	13:65646953-65655870	Grain	Grass	-1.80416	0.00115	0.0661706
ENSBTAG00000001835	GJA1	9:29748659-29761667	Grain	Grass	-3.44942	0.0012	0.0676166
ENSBTAG00000003775	C8B	3:89165718-89209186	Grain	Grass	1.76416	0.0012	0.0676166
ENSBTAG00000021050	ECEL1	2:120118127-120125755	Grain	Grass	-1.55711	0.0012	0.0676166
ENSBTAG00000016057	CSRP1	16:80847187-80867559	Grain	Grass	-1.81707	0.0012	0.0676166
ENSBTAG00000009725	AOX1	2:89102212-89173911	Grain	Grass	1.90948	0.00125	0.0700709
ENSBTAG00000003357	CLRN2	6:112942654-112952422	Grain	Grass	inf	0.0013	0.0721301
ENSBTAG00000007147	CUEDC1	19:8670137-8760139	Grain	Grass	-2.39822	0.0013	0.0721301
ENSBTAG00000017852	ALDH9A1	3:3220576-3249677	Grain	Grass	1.60045	0.00135	0.0734062
ENSBTAG00000007540	GLUD1	28:41609014-41649016	Grain	Grass	1.76478	0.00135	0.0734062
ENSBTAG00000014614	ACTA2	26:10626802-10712480	Grain	Grass	2.0509	0.00135	0.0734062
ENSBTAG00000030297	-	7:68202025-68314227	Grain	Grass	1.79883	0.00135	0.0734063
ENSBTAG00000013718	GC	6:86953983-87007062	Grain	Grass	1.57497	0.00145	0.0784515
ENSBTAG00000008743	ALDH2	17:62300434-62326158	Grain	Grass	1.62595	0.0015	0.080755
ENSBTAG00000017442	CDO1	10:4660061-4671522	Grain	Grass	2.61712	0.00155	0.0830357
ENSBTAG00000048906	AHNAK2	21:69358192-69380359	Grain	Grass	-5.02274	0.0016	0.0852941
ENSBTAG00000009863	BHLHE40	22:21400623-21406265	Grain	Grass	-1.94061	0.00165	0.0866848
ENSBTAG00000017094	SHMT1	19:34334363-34350038	Grain	Grass	1.45079	0.00165	0.0866848
ENSBTAG00000007273	TF	1:135579068-135618070	Grain	Grass	1.58027	0.00165	0.0866848
ENSBTAG00000013429	CLEC4G	7:16561208-16564690	Grain	Grass	2.13249	0.0017	0.0888822
ENSBTAG00000002650	ZPR1	15:27432685-27441859	Grain	Grass	-1.98354	0.00175	0.0910586
ENSBTAG00000009959	SLC6A8	X:36914288-36921866	Grain	Grass	-3.14723	0.0018	0.0927725
ENSBTAG00000013066	IGF2	29:49394906-49422468	Grain	Grass	1.63865	0.0018	0.0927725
ENSBTAG00000012794	PAH	5:66613983-66732963	Grain	Grass	2.94134	0.00185	0.0948998
ENSBTAG00000009733	FBP1	8:81068224-81099411	Grain	Grass	1.95651	0.0019	0.0965537
ENSBTAG00000052374	FBXL14	5:108103410-108113877	Grain	Grass	2.60315	0.0019	0.0965537
ENSBTAG00000008103	ALDH1A1	8:49053227-49106706	Grain	Grass	1.90111	0.00195	0.0981771
ENSBTAG00000018082	QPRT	25:26490746-26506201	Grain	Grass	1.78927	0.00195	0.0981771
ENSBTAG00000005586	GATM	10:65098686-65114697	Grain	Grass	1.80135	0.002	0.10023
ENSBTAG00000012683	SRRM2	25:2285224-2302870	Grain	Grass	-1.85606	0.00205	0.102265
ENSBTAG00000015358	ALDOB	8:91142799-91232552	Grain	Grass	1.54719	0.0021	0.103337
ENSBTAG00000004903	KRT15	19:41721535-41726328	Grain	Grass	-1.77932	0.0021	0.103337
ENSBTAG00000005012	HSPH1	12:29796158-29819628	Grain	Grass	-2.36451	0.0021	0.103337
ENSBTAG00000021180	TBATA	28:26937387-26951865	Grain	Grass	-1.83534	0.00215	0.104849
ENSBTAG00000010991	TTR	24:25544096-25553148	Grain	Grass	1.56375	0.00215	0.104849
ENSBTAG00000000442	RBP4	26:14896079-14903110	Grain	Grass	1.56608	0.0022	0.106808
ENSBTAG00000006599	INHBE	5:56005013-56006928	Grain	Grass	1.51892	0.00225	0.10875
ENSBTAG00000014764	CD9	5:104123608-104159392	Grain	Grass	-2.35451	0.0024	0.114474
ENSBTAG00000005419	AOC1	4:113450546-113463258	Grain	Grass	2.34266	0.0024	0.114474
ENSBTAG00000018043	LCAT	18:35421769-35425011	Grain	Grass	1.46936	0.0024	0.114474
ENSBTAG00000007583	KRT14	19:41792381-41796909	Grain	Grass	-2.29946	0.00245	0.115842
ENSBTAG00000017537	PTGIS	13:77588006-77640794	Grain	Grass	-2.37618	0.00245	0.115842
ENSBTAG00000005250	BGN	X:36728397-36742298	Grain	Grass	1.68115	0.0025	0.116186
ENSBTAG00000001356	USP38	17:14683017-14716484	Grain	Grass	-2.77103	0.0025	0.116186
ENSBTAG00000010126	PCIF1	13:74686116-74698084	Grain	Grass	-2.21628	0.0025	0.116186
ENSBTAG00000021368	-	13:43687836-43711282	Grain	Grass	-4.68898	0.0025	0.116186
ENSBTAG00000047815	-	18:50068075-50635884	Grain	Grass	2.24782	0.00255	0.118005
ENSBTAG00000037778	CXCL3	6:89061092-89063360	Grain	Grass	-2.48113	0.0026	0.118305
ENSBTAG00000000507	NR4A1	5:27820351-27839685	Grain	Grass	-2.95394	0.0026	0.118305
ENSBTAG00000037673	GSTM1	3:33759203-33765942	Grain	Grass	2.03989	0.0026	0.118305
ENSBTAG00000013577	SLC1A5	18:53864326-53893245	Grain	Grass	-2.7511	0.0026	0.118305
ENSBTAG00000015086	HSD11B1	16:73564738-73634329	Grain	Grass	3.00373	0.00275	0.124092
ENSBTAG00000019764	APOA5	15:27443935-27446075	Grain	Grass	1.40843	0.00275	0.124092
ENSBTAG00000045822	C15H11orf96	15:74043978-74045355	Grain	Grass	-1.70071	0.00285	0.128073
ENSBTAG00000001342	RSL24D1	10:55098883-55113416	Grain	Grass	-3.95665	0.0029	0.129784
ENSBTAG00000002030	SPP2	3:113703200-113730900	Grain	Grass	1.68873	0.00295	0.130944
ENSBTAG00000025496	SORD	10:65335565-65382146	Grain	Grass	1.96861	0.00295	0.130944
ENSBTAG00000018843	SERPINA1	21:59075305-59087375	Grain	Grass	1.47808	0.003	0.131552
ENSBTAG00000003100	SMTN	17:69938494-69961375	Grain	Grass	-1.80391	0.003	0.131552
ENSBTAG00000015221	PCCB	1:132757273-133024359	Grain	Grass	2.66624	0.003	0.131552
ENSBTAG00000022622	CISH	22:49749511-49755490	Grain	Grass	-1.96448	0.00305	0.133208
ENSBTAG00000019998	HAGH	25:1379519-1394143	Grain	Grass	1.44238	0.00315	0.135937
ENSBTAG00000021516	GSTA1	23:25122358-25137232	Grain	Grass	1.83582	0.00315	0.135937
ENSBTAG00000006702	EIF3E	14:56245886-56293897	Grain	Grass	-2.11818	0.00315	0.135937
ENSBTAG00000019807	COL27A1	8:103385112-103537033	Grain	Grass	-1.56022	0.0032	0.137008
ENSBTAG00000000650	TUBGCP6	5:119589227-119616810	Grain	Grass	-1.86862	0.0032	0.137008
ENSBTAG00000026278	CLDN4	25:33477755-33479301	Grain	Grass	-3.73493	0.00325	0.137524
ENSBTAG00000006730	SUSD2	17:71426378-71433950	Grain	Grass	-2.96035	0.00325	0.137524
ENSBTAG00000015214	CA3	14:77028977-77038971	Grain	Grass	1.5704	0.00325	0.137524
ENSBTAG00000001023	ZNF598	25:1550963-1561670	Grain	Grass	-1.68176	0.0033	0.139099
ENSBTAG00000003842	RABGEF1	25:28224569-28275671	Grain	Grass	-3.16033	0.00335	0.140661
ENSBTAG00000015685	KIF12	8:103296383-103331354	Grain	Grass	1.60398	0.0034	0.142212
ENSBTAG00000002255	BHMT	10:10191138-10214743	Grain	Grass	1.89757	0.00345	0.14375
ENSBTAG00000021118	CYP26A1	26:14416060-14419635	Grain	Grass	-4.26998	0.0035	0.145277
ENSBTAG00000004097	A2ML1	5:101041432-101090609	Grain	Grass	-2.24488	0.00355	0.145684
ENSBTAG00000007049	MBL2	26:6331905-6337225	Grain	Grass	3.97361	0.00355	0.145684
ENSBTAG00000013004	ITIH5	13:16200780-16281657	Grain	Grass	-4.12951	0.00355	0.145684
ENSBTAG00000001842	GSTM3	3:33652465-33655778	Grain	Grass	2.88732	0.0036	0.14718
ENSBTAG00000006523	SOD2	9:95955337-95966127	Grain	Grass	2.73335	0.00365	0.148666
ENSBTAG00000011866	PCBD1	28:27067750-27072908	Grain	Grass	1.5941	0.0037	0.149028
ENSBTAG00000049666	CYP3A5	25:36530340-36569035	Grain	Grass	2.08408	0.0037	0.149028
ENSBTAG00000005373	TPM1	10:46993260-47022836	Grain	Grass	-1.88086	0.0037	0.149028

## Sheet: Table S6
Table S6: The differentially expressed genes in rumen of grass-fed and grain fed Angus cattle
Ensembl ID	Gene Name	Location	sample_1	sample_2	log2(fold_change)	p_value	FDR
ENSBTAG00000047416	HEPH	X:94232112-94370235	Grain	Grass	#NAME?	5e-05	0.0063527
ENSBTAG00000054753	-	X:89920209-89922619	Grain	Grass	#NAME?	5e-05	0.0063527
ENSBTAG00000009260	GPM6B	X:129564689-129724677	Grain	Grass	#NAME?	5e-05	0.0063527
ENSBTAG00000012835	-	NKLS02001111.1:113390-117065	Grain	Grass	#NAME?	5e-05	0.0063527
ENSBTAG00000043548	-	MT:363-430	Grain	Grass	#NAME?	5e-05	0.0063527
ENSBTAG00000040543	TMEM200A	9:68537666-68539142	Grain	Grass	#NAME?	5e-05	0.0063527
ENSBTAG00000049852	-	9:49904081-49906134	Grain	Grass	inf	5e-05	0.0063527
ENSBTAG00000011890	RSPH4A	9:33951757-33965043	Grain	Grass	#NAME?	5e-05	0.0063527
ENSBTAG00000008121	RSPO3	9:24092376-24187122	Grain	Grass	#NAME?	5e-05	0.0063527
ENSBTAG00000014496	CCR6	9:101910810-101926256	Grain	Grass	inf	5e-05	0.0063527
ENSBTAG00000054405	-	8:8227842-8229987	Grain	Grass	#NAME?	5e-05	0.0063527
ENSBTAG00000051946	-	7:8276703-8313524	Grain	Grass	inf	5e-05	0.0063527
ENSBTAG00000018585	GABRB2	7:72984739-73272177	Grain	Grass	#NAME?	5e-05	0.0063527
ENSBTAG00000045588	-	7:5726147-5730509	Grain	Grass	inf	5e-05	0.0063527
ENSBTAG00000020269	MISP	7:43325601-43335553	Grain	Grass	inf	5e-05	0.0063527
ENSBTAG00000003103	EIF4E1B	7:38111498-38114298	Grain	Grass	#NAME?	5e-05	0.0063527
ENSBTAG00000050016	COX7B2	6:65334349-65334586	Grain	Grass	#NAME?	5e-05	0.0063527
ENSBTAG00000052706	-	6:117702304-117704216	Grain	Grass	#NAME?	5e-05	0.0063527
ENSBTAG00000031497	FGFBP1	6:111124400-111127372	Grain	Grass	3.33268	5e-05	0.0063527
ENSBTAG00000048770	-	6:102954779-102960723	Grain	Grass	inf	5e-05	0.0063527
ENSBTAG00000015351	STYK1	5:98891930-98945941	Grain	Grass	inf	5e-05	0.0063527
ENSBTAG00000013635	PDE6H	5:94923692-94933948	Grain	Grass	#NAME?	5e-05	0.0063527
ENSBTAG00000030652	TEX33	5:75415496-75433378	Grain	Grass	inf	5e-05	0.0063527
ENSBTAG00000000925	GLT8D2	5:67653906-67696157	Grain	Grass	#NAME?	5e-05	0.0063527
ENSBTAG00000002741	-	5:44681350-44681707	Grain	Grass	#NAME?	5e-05	0.0063527
ENSBTAG00000049198	-	5:28778103-28782614	Grain	Grass	inf	5e-05	0.0063527
ENSBTAG00000051903	-	5:19218533-19243519	Grain	Grass	#NAME?	5e-05	0.0063527
ENSBTAG00000011275	SCUBE1	5:113976802-114102640	Grain	Grass	#NAME?	5e-05	0.0063527
ENSBTAG00000004004	CSDC2	5:112640000-112654494	Grain	Grass	#NAME?	5e-05	0.0063527
ENSBTAG00000053474	-	4:82638574-82641187	Grain	Grass	#NAME?	5e-05	0.0063527
ENSBTAG00000002066	MYL7	4:77178577-77181080	Grain	Grass	#NAME?	5e-05	0.0063527
ENSBTAG00000004503	NPY	4:71616841-71623983	Grain	Grass	#NAME?	5e-05	0.0063527
ENSBTAG00000019445	C4H7orf31	4:70699193-70727802	Grain	Grass	#NAME?	5e-05	0.0063527
ENSBTAG00000055213	-	4:39325996-39326200	Grain	Grass	#NAME?	5e-05	0.0063527
ENSBTAG00000052585	-	4:105467991-105470175	Grain	Grass	#NAME?	5e-05	0.0063527
ENSBTAG00000012182	DIRAS3	3:77246898-77249257	Grain	Grass	#NAME?	5e-05	0.0063527
ENSBTAG00000030932	IFI44L	3:66053646-66071372	Grain	Grass	inf	5e-05	0.0063527
ENSBTAG00000031654	KCND3	3:31311512-31530748	Grain	Grass	#NAME?	5e-05	0.0063527
ENSBTAG00000052156	-	3:119089163-119090603	Grain	Grass	#NAME?	5e-05	0.0063527
ENSBTAG00000012437	OR6N2	3:10887313-10888267	Grain	Grass	#NAME?	5e-05	0.0063527
ENSBTAG00000009393	GAL	29:46104266-46110100	Grain	Grass	#NAME?	5e-05	0.0063527
ENSBTAG00000010802	KCNK7	29:43774317-43777103	Grain	Grass	4.13649	5e-05	0.0063527
ENSBTAG00000013642	SLC22A6	29:41285604-41293751	Grain	Grass	#NAME?	5e-05	0.0063527
ENSBTAG00000050228	-	29:23256229-23784284	Grain	Grass	inf	5e-05	0.0063527
ENSBTAG00000006812	FAM181B	29:12925470-12927320	Grain	Grass	#NAME?	5e-05	0.0063527
ENSBTAG00000050197	C10orf99	28:39143737-39153814	Grain	Grass	2.97909	5e-05	0.0063527
ENSBTAG00000054761	MBL1	28:35636034-35641256	Grain	Grass	#NAME?	5e-05	0.0063527
ENSBTAG00000007051	CLDN23	27:24740437-24741319	Grain	Grass	inf	5e-05	0.0063527
ENSBTAG00000001966	PDGFRL	27:19636209-19709829	Grain	Grass	#NAME?	5e-05	0.0063527
ENSBTAG00000003196	PAPSS2	26:9258639-9370521	Grain	Grass	4.63896	5e-05	0.0063527
ENSBTAG00000039406	-	26:5704947-5705889	Grain	Grass	3.12695	5e-05	0.0063527
ENSBTAG00000010796	SPADH1	26:42549882-42558677	Grain	Grass	#NAME?	5e-05	0.0063527
ENSBTAG00000003027	EMX2	26:37830785-37837033	Grain	Grass	#NAME?	5e-05	0.0063527
ENSBTAG00000002430	COL17A1	26:24591191-24638064	Grain	Grass	3.71651	5e-05	0.0063527
ENSBTAG00000026278	CLDN4	25:33477755-33479301	Grain	Grass	4.75063	5e-05	0.0063527
ENSBTAG00000048352	-	25:26230297-26234841	Grain	Grass	#NAME?	5e-05	0.0063527
ENSBTAG00000051132	-	24:61907406-61913758	Grain	Grass	inf	5e-05	0.0063527
ENSBTAG00000051502	-	24:41957678-42002549	Grain	Grass	#NAME?	5e-05	0.0063527
ENSBTAG00000005734	GATA6	24:34163202-34192624	Grain	Grass	#NAME?	5e-05	0.0063527
ENSBTAG00000014581	MLIP	23:6197412-6480455	Grain	Grass	#NAME?	5e-05	0.0063527
ENSBTAG00000025485	-	23:25101815-25113151	Grain	Grass	inf	5e-05	0.0063527
ENSBTAG00000039664	-	22:49105356-49105932	Grain	Grass	inf	5e-05	0.0063527
ENSBTAG00000003110	TAFA4	22:32582495-32789965	Grain	Grass	#NAME?	5e-05	0.0063527
ENSBTAG00000007502	CKMT1A	21:55322422-55345907	Grain	Grass	3.80141	5e-05	0.0063527
ENSBTAG00000006024	ISLR	21:34509671-34512801	Grain	Grass	#NAME?	5e-05	0.0063527
ENSBTAG00000016651	ISL2	21:31584547-31590222	Grain	Grass	#NAME?	5e-05	0.0063527
ENSBTAG00000004629	SLC9A3	20:71607451-71645487	Grain	Grass	4.45522	5e-05	0.0063527
ENSBTAG00000021526	RPRM	2:42650737-42652184	Grain	Grass	#NAME?	5e-05	0.0063527
ENSBTAG00000040282	NOG	19:7389041-7389740	Grain	Grass	#NAME?	5e-05	0.0063527
ENSBTAG00000046124	KRT36	19:41690877-41694867	Grain	Grass	inf	5e-05	0.0063527
ENSBTAG00000003234	HSD17B2	18:8586360-8679888	Grain	Grass	3.28647	5e-05	0.0063527
ENSBTAG00000054213	-	18:63335942-63336857	Grain	Grass	inf	5e-05	0.0063527
ENSBTAG00000050838	-	18:63312580-63316280	Grain	Grass	#NAME?	5e-05	0.0063527
ENSBTAG00000007506	CACNG7	18:61607182-61622688	Grain	Grass	#NAME?	5e-05	0.0063527
ENSBTAG00000013345	-	18:61284315-61290145	Grain	Grass	#NAME?	5e-05	0.0063527
ENSBTAG00000054265	GFY	18:55885988-55888823	Grain	Grass	inf	5e-05	0.0063527
ENSBTAG00000021557	FUT2	18:55335378-55336413	Grain	Grass	inf	5e-05	0.0063527
ENSBTAG00000018077	LYPD3	18:51674244-51678673	Grain	Grass	4.60042	5e-05	0.0063527
ENSBTAG00000007216	DPF1	18:48026991-48039998	Grain	Grass	#NAME?	5e-05	0.0063527
ENSBTAG00000015912	DMKN	18:46166500-46178470	Grain	Grass	inf	5e-05	0.0063527
ENSBTAG00000054525	-	18:45847416-45849753	Grain	Grass	3.70987	5e-05	0.0063527
ENSBTAG00000038141	ADGRG1	18:25595309-25641535	Grain	Grass	3.1244	5e-05	0.0063527
ENSBTAG00000018831	DAO	17:64097585-64114659	Grain	Grass	inf	5e-05	0.0063527
ENSBTAG00000039688	RFLNA	17:51466602-51469982	Grain	Grass	#NAME?	5e-05	0.0063527
ENSBTAG00000006609	ERRFI1	16:45352248-45366511	Grain	Grass	-2.75715	5e-05	0.0063527
ENSBTAG00000013700	BECN2	16:34908875-34913559	Grain	Grass	inf	5e-05	0.0063527
ENSBTAG00000051670	-	15:77899333-77900263	Grain	Grass	#NAME?	5e-05	0.0063527
ENSBTAG00000039253	-	15:48807307-48808776	Grain	Grass	#NAME?	5e-05	0.0063527
ENSBTAG00000015939	NECTIN1	15:30211168-30282341	Grain	Grass	4.07026	5e-05	0.0063527
ENSBTAG00000013213	OSR2	14:65332264-65339913	Grain	Grass	#NAME?	5e-05	0.0063527
ENSBTAG00000016279	EMILIN3	13:69992147-69997169	Grain	Grass	#NAME?	5e-05	0.0063527
ENSBTAG00000011010	PRND	13:47086006-47091045	Grain	Grass	#NAME?	5e-05	0.0063527
ENSBTAG00000021368	-	13:43687836-43711282	Grain	Grass	3.07976	5e-05	0.0063527
ENSBTAG00000052409	-	13:35386650-35401499	Grain	Grass	#NAME?	5e-05	0.0063527
ENSBTAG00000049246	-	13:22591429-22598156	Grain	Grass	#NAME?	5e-05	0.0063527
ENSBTAG00000052411	-	12:30595480-30596761	Grain	Grass	#NAME?	5e-05	0.0063527
ENSBTAG00000038249	OR5C1	11:93964028-93964991	Grain	Grass	#NAME?	5e-05	0.0063527
ENSBTAG00000004948	FAM84A	11:83673038-83676241	Grain	Grass	4.31655	5e-05	0.0063527
ENSBTAG00000011154	SDC1	11:78628993-78653573	Grain	Grass	4.53034	5e-05	0.0063527
ENSBTAG00000055077	MRPL33	11:71932409-71940793	Grain	Grass	#NAME?	5e-05	0.0063527
ENSBTAG00000006497	ASPRV1	11:68302506-68304476	Grain	Grass	#NAME?	5e-05	0.0063527
ENSBTAG00000006343	IL1R2	11:6689609-6728985	Grain	Grass	3.34126	5e-05	0.0063527
ENSBTAG00000027017	SIX3	11:27366406-27370463	Grain	Grass	#NAME?	5e-05	0.0063527
ENSBTAG00000050928	-	11:105134086-105136696	Grain	Grass	#NAME?	5e-05	0.0063527
ENSBTAG00000020249	GLT6D1	11:103271492-103279630	Grain	Grass	inf	5e-05	0.0063527
ENSBTAG00000052724	-	10:83456388-83483472	Grain	Grass	#NAME?	5e-05	0.0063527
ENSBTAG00000020729	DHRS7	10:72321919-72385747	Grain	Grass	3.34192	5e-05	0.0063527
ENSBTAG00000052825	-	1:83227749-83237050	Grain	Grass	inf	5e-05	0.0063527
ENSBTAG00000006451	GAP43	1:60306483-60407701	Grain	Grass	#NAME?	5e-05	0.0063527
ENSBTAG00000048578	-	1:23167948-23216105	Grain	Grass	#NAME?	5e-05	0.0063527
ENSBTAG00000001331	ERICH6	1:117434618-117479150	Grain	Grass	#NAME?	5e-05	0.0063527
ENSBTAG00000047411	-	X:84661087-84663445	Grain	Grass	inf	0.0001	0.0102196
ENSBTAG00000005078	UCHL1	6:60147024-60159287	Grain	Grass	#NAME?	0.0001	0.0102196
ENSBTAG00000036078	EMP1	5:96633067-96654177	Grain	Grass	3.42461	0.0001	0.0102196
ENSBTAG00000010444	ERBB3	5:57215783-57236737	Grain	Grass	3.14376	0.0001	0.0102196
ENSBTAG00000012414	-	3:103124856-103130522	Grain	Grass	#NAME?	0.0001	0.0102196
ENSBTAG00000008723	CCBE1	24:58381337-58609120	Grain	Grass	#NAME?	0.0001	0.0102196
ENSBTAG00000049413	-	24:21687162-21689648	Grain	Grass	#NAME?	0.0001	0.0102196
ENSBTAG00000031769	H2B	23:31758963-31759531	Grain	Grass	inf	0.0001	0.0102196
ENSBTAG00000000582	LY6G6E	23:27595985-27598654	Grain	Grass	4.26348	0.0001	0.0102196
ENSBTAG00000001668	WNT7A	22:58146711-58210942	Grain	Grass	inf	0.0001	0.0102196
ENSBTAG00000032059	TGM5	21:54998019-55031855	Grain	Grass	3.86922	0.0001	0.0102196
ENSBTAG00000046076	-	21:270030-274238	Grain	Grass	#NAME?	0.0001	0.0102196
ENSBTAG00000047486	CARTPT	20:9865314-9867404	Grain	Grass	#NAME?	0.0001	0.0102196
ENSBTAG00000020067	LLGL2	19:55984815-56020314	Grain	Grass	3.98374	0.0001	0.0102196
ENSBTAG00000013534	GFAP	19:44611312-44621130	Grain	Grass	#NAME?	0.0001	0.0102196
ENSBTAG00000017094	SHMT1	19:34334363-34350038	Grain	Grass	3.29593	0.0001	0.0102196
ENSBTAG00000033562	LHX1	19:13301088-13307764	Grain	Grass	inf	0.0001	0.0102196
ENSBTAG00000018563	SFRP2	17:3834469-3843041	Grain	Grass	#NAME?	0.0001	0.0102196
ENSBTAG00000049987	-	16:64294453-64294687	Grain	Grass	#NAME?	0.0001	0.0102196
ENSBTAG00000015059	MMP13	15:5670941-5681601	Grain	Grass	inf	0.0001	0.0102196
ENSBTAG00000016171	COX4I2	13:61199608-61205430	Grain	Grass	#NAME?	0.0001	0.0102196
ENSBTAG00000054174	-	13:2230616-2232787	Grain	Grass	#NAME?	0.0001	0.0102196
ENSBTAG00000024091	MALL	11:1773929-1807073	Grain	Grass	4.5294	0.0001	0.0102196
ENSBTAG00000006552	LAMP3	1:83922239-83951783	Grain	Grass	inf	0.0001	0.0102196
ENSBTAG00000049136	OLIG2	1:2547062-2548046	Grain	Grass	#NAME?	0.0001	0.0102196
ENSBTAG00000040393	-	1:157728793-157745955	Grain	Grass	3.50534	0.0001	0.0102196
ENSBTAG00000021251	RIPK4	1:142011077-142037290	Grain	Grass	3.57193	0.0001	0.0102196
ENSBTAG00000040253	ADRA1B	7:71500742-71562032	Grain	Grass	#NAME?	0.00015	0.0135606
ENSBTAG00000021775	SLC4A9	7:51558950-51572952	Grain	Grass	3.29254	0.00015	0.0135606
ENSBTAG00000033835	MPZ	3:8211116-8216095	Grain	Grass	#NAME?	0.00015	0.0135606
ENSBTAG00000019712	ST14	29:36351310-36389968	Grain	Grass	3.80354	0.00015	0.0135606
ENSBTAG00000027625	SFRP1	27:36211719-36255293	Grain	Grass	3.67446	0.00015	0.0135606
ENSBTAG00000037773	SERPINB7	24:61992813-62015763	Grain	Grass	inf	0.00015	0.0135606
ENSBTAG00000009686	FBXO15	24:4244210-4281871	Grain	Grass	inf	0.00015	0.0135606
ENSBTAG00000025449	LY6G5C	23:27622766-27625133	Grain	Grass	#NAME?	0.00015	0.0135606
ENSBTAG00000049989	-	21:69852889-69854808	Grain	Grass	inf	0.00015	0.0135606
ENSBTAG00000001241	ISL1	20:27733035-27743771	Grain	Grass	inf	0.00015	0.0135606
ENSBTAG00000030322	KLHDC7A	2:134156461-134190663	Grain	Grass	inf	0.00015	0.0135606
ENSBTAG00000038770	-	19:6107084-6131518	Grain	Grass	#NAME?	0.00015	0.0135606
ENSBTAG00000011700	PLLP	18:25260163-25290238	Grain	Grass	inf	0.00015	0.0135606
ENSBTAG00000050288	RF00015	17:62623177-62623318	Grain	Grass	inf	0.00015	0.0135606
ENSBTAG00000002849	IRF6	16:73502080-73518531	Grain	Grass	3.13966	0.00015	0.0135606
ENSBTAG00000015574	RBP7	16:43542547-43563401	Grain	Grass	#NAME?	0.00015	0.0135606
ENSBTAG00000015985	GPR20	14:2615165-2616251	Grain	Grass	#NAME?	0.00015	0.0135606
ENSBTAG00000017180	SLITRK3	1:102184528-102187471	Grain	Grass	#NAME?	0.00015	0.0135606
ENSBTAG00000000717	PLPP2	7:43016867-43028554	Grain	Grass	3.37353	0.0002	0.016304
ENSBTAG00000003505	DCN	5:21014375-21053400	Grain	Grass	-4.01969	0.0002	0.016304
ENSBTAG00000008553	B4GALNT3	5:107337752-107434583	Grain	Grass	3.71918	0.0002	0.016304
ENSBTAG00000015366	SFRP4	4:49731839-49742113	Grain	Grass	#NAME?	0.0002	0.016304
ENSBTAG00000014791	CTH	3:74766635-74793722	Grain	Grass	inf	0.0002	0.016304
ENSBTAG00000038215	CLCA2	3:57607298-57648396	Grain	Grass	3.45347	0.0002	0.016304
ENSBTAG00000043951	IMPA2	24:42749322-42770785	Grain	Grass	4.02504	0.0002	0.016304
ENSBTAG00000040584	DSC2	24:26027839-26063705	Grain	Grass	4.88378	0.0002	0.016304
ENSBTAG00000004272	ISG12(B)	21:58715674-58727005	Grain	Grass	4.47004	0.0002	0.016304
ENSBTAG00000049426	-	19:6148616-6172155	Grain	Grass	#NAME?	0.0002	0.016304
ENSBTAG00000007958	TNS4	19:40696964-40720517	Grain	Grass	3.07883	0.0002	0.016304
ENSBTAG00000005363	GGN	18:48192635-48195524	Grain	Grass	#NAME?	0.0002	0.016304
ENSBTAG00000011995	-	18:2564596-2567928	Grain	Grass	inf	0.0002	0.016304
ENSBTAG00000048983	-	17:5007892-5022532	Grain	Grass	inf	0.0002	0.016304
ENSBTAG00000051840	-	15:15179653-15192151	Grain	Grass	#NAME?	0.0002	0.016304
ENSBTAG00000005202	SCP2D1	13:38706054-38706764	Grain	Grass	#NAME?	0.0002	0.016304
ENSBTAG00000018688	CBR3	1:148440557-148450711	Grain	Grass	2.73919	0.0002	0.016304
ENSBTAG00000007698	TMEM59L	7:4576424-4582526	Grain	Grass	#NAME?	0.00025	0.0192664
ENSBTAG00000002882	LMNB1	7:27122941-27175858	Grain	Grass	3.24577	0.00025	0.0192664
ENSBTAG00000012088	FBLN1	5:115888382-115968965	Grain	Grass	-3.90443	0.00025	0.0192664
ENSBTAG00000017877	NECTIN4	3:8403137-8419412	Grain	Grass	3.7767	0.00025	0.0192664
ENSBTAG00000018499	ANXA8L1	28:41953893-41970260	Grain	Grass	3.64625	0.00025	0.0192664
ENSBTAG00000009842	CRYM	25:19074615-19098173	Grain	Grass	#NAME?	0.00025	0.0192664
ENSBTAG00000019870	SLC14A1	24:45407554-45464253	Grain	Grass	3.4934	0.00025	0.0192664
ENSBTAG00000051401	-	20:8186991-8207511	Grain	Grass	#NAME?	0.00025	0.0192664
ENSBTAG00000020227	FAM72A	16:3986154-3998589	Grain	Grass	inf	0.00025	0.0192664
ENSBTAG00000012866	THBS4	10:11005590-11060139	Grain	Grass	-5.85452	0.00025	0.0192664
ENSBTAG00000013880	WWC1	7:80336696-80493580	Grain	Grass	2.91064	0.0003	0.0220359
ENSBTAG00000019012	KCTD16	7:55312291-55622382	Grain	Grass	#NAME?	0.0003	0.0220359
ENSBTAG00000011935	RASSF6	6:88625426-88682025	Grain	Grass	inf	0.0003	0.0220359
ENSBTAG00000007164	FGFR3	6:116766294-116780691	Grain	Grass	3.71234	0.0003	0.0220359
ENSBTAG00000012742	SLC22A18	29:48692592-48712661	Grain	Grass	3.42444	0.0003	0.0220359
ENSBTAG00000019455	MYO5B	24:49490277-49824858	Grain	Grass	4.05741	0.0003	0.0220359
ENSBTAG00000016891	TCP11	23:9078653-9110714	Grain	Grass	#NAME?	0.0003	0.0220359
ENSBTAG00000047262	KRT42	19:41841919-41849264	Grain	Grass	3.02216	0.0003	0.0220359
ENSBTAG00000023186	-	10:3638270-3638663	Grain	Grass	inf	0.0003	0.0220359
ENSBTAG00000007758	PDE10A	9:100469650-100729770	Grain	Grass	#NAME?	0.00035	0.0248043
ENSBTAG00000012370	MGP	5:95024681-95028653	Grain	Grass	-3.72962	0.00035	0.0248043
ENSBTAG00000024394	SEMA3D	4:35390231-35616774	Grain	Grass	#NAME?	0.00035	0.0248043
ENSBTAG00000004381	TACSTD2	3:87457690-87458650	Grain	Grass	6.48282	0.00035	0.0248043
ENSBTAG00000034529	HMGA1	23:8313842-8322713	Grain	Grass	2.78161	0.00035	0.0248043
ENSBTAG00000048011	GPR160	1:97281197-97282211	Grain	Grass	inf	0.00035	0.0248043
ENSBTAG00000014140	ATP1B3	1:127050090-127086255	Grain	Grass	2.95215	0.00035	0.0248043
ENSBTAG00000054484	-	NKLS02000363.1:19796-20556	Grain	Grass	#NAME?	0.0004	0.0272522
ENSBTAG00000006762	SH3RF2	7:57146802-57275413	Grain	Grass	3.50552	0.0004	0.0272522
ENSBTAG00000045981	DIRAS1	7:20954133-20954730	Grain	Grass	#NAME?	0.0004	0.0272522
ENSBTAG00000021082	TMEM125	3:102754384-102756240	Grain	Grass	5.66674	0.0004	0.0272522
ENSBTAG00000012656	OVOL1	29:43908692-43919733	Grain	Grass	2.89719	0.0004	0.0272522
ENSBTAG00000012335	UBA7	22:50420589-50430092	Grain	Grass	3.44727	0.0004	0.0272522
ENSBTAG00000004905	KRT19	19:41731624-41735635	Grain	Grass	3.92836	0.0004	0.0272522
ENSBTAG00000015052	PROX2	10:86108353-86116785	Grain	Grass	inf	0.0004	0.0272522
ENSBTAG00000018914	RAB25	3:14700972-14708274	Grain	Grass	3.81784	0.00045	0.0297951
ENSBTAG00000039483	DSG3	24:25666393-25698964	Grain	Grass	3.1549	0.00045	0.0297951
ENSBTAG00000011112	KCNK5	23:13060753-13101280	Grain	Grass	2.91308	0.00045	0.0297951
ENSBTAG00000009186	PAX9	21:46860163-46877480	Grain	Grass	2.67971	0.00045	0.0297951
ENSBTAG00000034586	MAL	11:1848631-1873328	Grain	Grass	3.54992	0.00045	0.0297951
ENSBTAG00000019390	CA12	10:46649403-46851817	Grain	Grass	3.65687	0.00045	0.0297951
ENSBTAG00000004989	IRF5	4:92892126-92905297	Grain	Grass	3.37624	0.0005	0.0324954
ENSBTAG00000002580	MYH14	18:56416653-56489716	Grain	Grass	3.56706	0.0005	0.0324954
ENSBTAG00000013577	SLC1A5	18:53864326-53893245	Grain	Grass	2.48809	0.0005	0.0324954
ENSBTAG00000008299	IL20RB	1:132167384-132207262	Grain	Grass	3.95232	0.0005	0.0324954
ENSBTAG00000038186	GLRX	7:95122127-95132776	Grain	Grass	2.91126	0.00055	0.0341703
ENSBTAG00000021347	CWH43	6:67633859-67686288	Grain	Grass	3.5864	0.00055	0.0341703
ENSBTAG00000040019	-	5:27420178-27424954	Grain	Grass	5.69734	0.00055	0.0341703
ENSBTAG00000039784	PRR5	5:115268495-115320963	Grain	Grass	3.1257	0.00055	0.0341703
ENSBTAG00000005929	SPTBN2	29:44713351-44746745	Grain	Grass	3.62741	0.00055	0.0341703
ENSBTAG00000020126	MYO10	20:56233770-56495596	Grain	Grass	2.4907	0.00055	0.0341703
ENSBTAG00000003705	FAM83G	19:34214708-34270099	Grain	Grass	3.12484	0.00055	0.0341703
ENSBTAG00000050526	-	13:11371816-11374480	Grain	Grass	#NAME?	0.00055	0.0341703
ENSBTAG00000016255	PLEK2	10:79279033-79299893	Grain	Grass	3.82707	0.00055	0.0341703
ENSBTAG00000015056	RBP2	1:129620305-129651650	Grain	Grass	2.72707	0.00055	0.0341703
ENSBTAG00000011027	PTGR1	8:100963669-100994111	Grain	Grass	2.57445	0.0006	0.0366312
ENSBTAG00000014981	OTUB2	21:58636676-58659061	Grain	Grass	2.85041	0.0006	0.0366312
ENSBTAG00000039599	HOXB4	19:37913844-37916664	Grain	Grass	-3.12997	0.0006	0.0366312
ENSBTAG00000011437	-	1:143512563-143523992	Grain	Grass	2.70229	0.0006	0.0366312
ENSBTAG00000046803	GAS1	8:80131403-80132573	Grain	Grass	-3.1097	0.00065	0.0380371
ENSBTAG00000019140	SPINK5	7:59323452-59399497	Grain	Grass	3.30814	0.00065	0.0380371
ENSBTAG00000004652	LPAR2	7:3704310-3708931	Grain	Grass	3.35935	0.00065	0.0380371
ENSBTAG00000037673	GSTM1	3:33759203-33765942	Grain	Grass	3.55167	0.00065	0.0380371
ENSBTAG00000013066	IGF2	29:49394906-49422468	Grain	Grass	-2.45101	0.00065	0.0380371
ENSBTAG00000021118	CYP26A1	26:14416060-14419635	Grain	Grass	3.76816	0.00065	0.0380371
ENSBTAG00000019517	ELN	25:33277643-33310763	Grain	Grass	-2.9938	0.00065	0.0380371
ENSBTAG00000019343	MDFI	23:15457458-15474705	Grain	Grass	3.03309	0.00065	0.0380371
ENSBTAG00000012851	SLC5A1	17:70570573-70620771	Grain	Grass	5.58975	0.00065	0.0380371
ENSBTAG00000019076	PAK6	10:35857578-35895687	Grain	Grass	3.31088	0.00065	0.0380371
ENSBTAG00000011864	RGMB	7:98014273-98032844	Grain	Grass	-2.33874	0.0007	0.039968
ENSBTAG00000031809	DENND1C	7:17996262-18005955	Grain	Grass	3.46067	0.0007	0.039968
ENSBTAG00000017602	TMEM45B	29:36039643-36067845	Grain	Grass	4.97461	0.0007	0.039968
ENSBTAG00000037559	CYP2C18	26:16075793-16117389	Grain	Grass	3.44602	0.0007	0.039968
ENSBTAG00000055145	-	19:51108084-51114996	Grain	Grass	2.39406	0.0007	0.039968
ENSBTAG00000021211	DPT	16:36297417-36334185	Grain	Grass	-4.7566	0.0007	0.039968
ENSBTAG00000003191	FSCN1	25:38748351-38757857	Grain	Grass	2.6749	0.00075	0.0418073
ENSBTAG00000048720	-	24:61926350-61935647	Grain	Grass	5.67321	0.00075	0.0418073
ENSBTAG00000002019	SERPINB5	24:61700674-61754106	Grain	Grass	3.21818	0.00075	0.0418073
ENSBTAG00000051116	C6orf132	23:15831093-15884246	Grain	Grass	3.36102	0.00075	0.0418073
ENSBTAG00000018774	NUAK2	16:3064039-3083423	Grain	Grass	3.08489	0.00075	0.0418073
ENSBTAG00000001537	TSKU	15:56179610-56193003	Grain	Grass	2.40111	0.00075	0.0418073
ENSBTAG00000016688	-	X:61885293-61886292	Grain	Grass	2.86767	0.0008	0.0439004
ENSBTAG00000048365	WNT7B	5:116230308-116284408	Grain	Grass	3.43793	0.0008	0.0439004
ENSBTAG00000016058	FAM83B	23:5456523-5552818	Grain	Grass	3.14417	0.0008	0.0439004
ENSBTAG00000001852	BREH1	18:24745102-24771960	Grain	Grass	2.54047	0.0008	0.0439004
ENSBTAG00000035081	SERINC2	2:122233161-122259028	Grain	Grass	3.96311	0.00085	0.046106
ENSBTAG00000000317	MAPK8IP1	15:75918763-75938190	Grain	Grass	3.21002	0.00085	0.046106
ENSBTAG00000008342	TMPRSS13	15:28569541-28601482	Grain	Grass	3.83145	0.00085	0.046106
ENSBTAG00000043971	NOTCH3	7:7910634-7950476	Grain	Grass	2.26461	0.0009	0.0482612
ENSBTAG00000048377	TMPRSS11BNL	6:83890033-83911814	Grain	Grass	5.56586	0.0009	0.0482612
ENSBTAG00000019822	TPPP3	18:34997817-35005559	Grain	Grass	-3.17382	0.0009	0.0482612
ENSBTAG00000017132	TTC22	3:91489657-91514087	Grain	Grass	3.53413	0.00095	0.0498061
ENSBTAG00000014447	RPS6KA1	2:126574903-126612862	Grain	Grass	2.88891	0.00095	0.0498061
ENSBTAG00000002982	PITPNM3	19:25321702-25411010	Grain	Grass	2.94974	0.00095	0.0498061
ENSBTAG00000012083	IRX3	18:22615234-22618354	Grain	Grass	2.98537	0.00095	0.0498061
ENSBTAG00000006731	SLC7A5	18:13298146-13327247	Grain	Grass	3.43777	0.00095	0.0498061
ENSBTAG00000016542	LAMB3	16:73668602-73712367	Grain	Grass	2.61051	0.00095	0.0498061
ENSBTAG00000005776	ZNF185	X:35186591-35242092	Grain	Grass	3.39318	0.001	0.0518493
ENSBTAG00000051567	CDKN2B	8:22081456-22085129	Grain	Grass	5.09656	0.001	0.0518493
ENSBTAG00000018073	TSPO	5:113927818-113940490	Grain	Grass	2.41932	0.001	0.0518493
ENSBTAG00000004403	CD320	7:16951667-16957071	Grain	Grass	2.33384	0.00105	0.0540443
ENSBTAG00000015460	TP63	1:77389336-77689118	Grain	Grass	2.78463	0.00105	0.0540443
ENSBTAG00000009717	FGL2	4:43916445-44057818	Grain	Grass	-3.34816	0.0011	0.0562076
ENSBTAG00000001706	SLC9A2	11:7335537-7424633	Grain	Grass	5.55176	0.0011	0.0562076
ENSBTAG00000006156	BST1	6:110872405-110901795	Grain	Grass	3.42073	0.00115	0.057309
ENSBTAG00000011100	CTSC	29:7375471-7417234	Grain	Grass	3.51387	0.00115	0.057309
ENSBTAG00000018937	HMOX2	25:3626011-3654155	Grain	Grass	2.45522	0.00115	0.057309
ENSBTAG00000032951	ABHD17C	21:26547349-26602023	Grain	Grass	2.91461	0.00115	0.057309
ENSBTAG00000038929	BCAS4	13:78751886-78808970	Grain	Grass	-2.35682	0.00115	0.057309
ENSBTAG00000013854	CALML5	13:43143555-43144390	Grain	Grass	3.30135	0.00115	0.057309
ENSBTAG00000038733	EFS	10:21559581-21569094	Grain	Grass	2.75895	0.00115	0.057309
ENSBTAG00000038033	KRT6B	5:27403485-27408998	Grain	Grass	5.73815	0.00125	0.061639
ENSBTAG00000003017	TTC38	5:116574926-116609098	Grain	Grass	2.39931	0.00125	0.061639
ENSBTAG00000004379	ETHE1	18:51712247-51729614	Grain	Grass	2.8493	0.00125	0.061639
ENSBTAG00000003498	FAT2	7:62700926-62775320	Grain	Grass	2.32656	0.0013	0.0636594
ENSBTAG00000035171	SERPINB12	24:61796827-61818412	Grain	Grass	5.89054	0.0013	0.0636594
ENSBTAG00000008683	LDHA	29:26290892-26301350	Grain	Grass	3.03115	0.00135	0.0647587
ENSBTAG00000013306	ZBTB7C	24:47693445-47994499	Grain	Grass	2.48462	0.00135	0.0647587
ENSBTAG00000015238	DSC3	24:26083077-26134653	Grain	Grass	4.69378	0.00135	0.0647587
ENSBTAG00000020696	HECW2	2:84741174-85088822	Grain	Grass	2.93451	0.00135	0.0647587
ENSBTAG00000001286	ELMO3	18:34834851-34839375	Grain	Grass	2.31419	0.00135	0.0647587
ENSBTAG00000006278	FAM83C	13:64554622-64561144	Grain	Grass	3.41626	0.00135	0.0647587
ENSBTAG00000052516	CDA	2:132018285-132042156	Grain	Grass	2.83514	0.0014	0.0664788
ENSBTAG00000020747	ASS1	11:100770165-100822252	Grain	Grass	2.96257	0.0014	0.0664788
ENSBTAG00000016234	DUOX2	10:65313523-65331190	Grain	Grass	3.16178	0.0014	0.0664788
ENSBTAG00000001754	AHCYL2	4:93142663-93333822	Grain	Grass	3.4819	0.00145	0.067938
ENSBTAG00000048835	-	24:61862825-61887768	Grain	Grass	5.11581	0.00145	0.067938
ENSBTAG00000010693	LMO7	12:50677081-50897222	Grain	Grass	2.66182	0.00145	0.067938
ENSBTAG00000013148	CLDN1	1:76973807-76989396	Grain	Grass	4.44127	0.00145	0.067938
ENSBTAG00000050986	PXDN	8:112103039-112167792	Grain	Grass	-2.37445	0.0015	0.0698168
ENSBTAG00000003396	MAFB	13:69378599-69379571	Grain	Grass	2.59023	0.0015	0.0698168
ENSBTAG00000020298	TMPRSS11A	6:83614944-83664529	Grain	Grass	4.68427	0.00155	0.0712041
ENSBTAG00000004688	DHCR24	3:91411765-91445037	Grain	Grass	2.23316	0.00155	0.0712041
ENSBTAG00000017605	AK2	2:120653447-120677193	Grain	Grass	2.83511	0.00155	0.0712041
ENSBTAG00000009615	ANXA2	10:49800139-49844615	Grain	Grass	2.86537	0.00155	0.0712041
ENSBTAG00000025652	BEST2	7:12762287-12766854	Grain	Grass	5.04035	0.0016	0.0727897
ENSBTAG00000000561	OCLN	20:10230182-10276416	Grain	Grass	4.67075	0.0016	0.0727897
ENSBTAG00000001952	PROM2	11:2018027-2033977	Grain	Grass	2.36035	0.0016	0.0727897
ENSBTAG00000015991	CDH1	18:36046664-36119368	Grain	Grass	3.20672	0.00165	0.074823
ENSBTAG00000002178	PPL	25:3948863-3996463	Grain	Grass	2.61811	0.0017	0.0763538
ENSBTAG00000019920	BICDL2	25:2444404-2452317	Grain	Grass	3.45992	0.0017	0.0763538
ENSBTAG00000025161	AGPAT2	11:104087837-104100209	Grain	Grass	3.31901	0.0017	0.0763538
ENSBTAG00000001815	ARHGEF5	4:107620188-107650884	Grain	Grass	2.30226	0.0018	0.0795781
ENSBTAG00000007047	FZD10	17:46932748-46934705	Grain	Grass	4.71435	0.0018	0.0795781
ENSBTAG00000054228	-	16:52436773-52521621	Grain	Grass	3.3645	0.0018	0.0795781
ENSBTAG00000039289	-	13:43643186-43665142	Grain	Grass	3.42233	0.0018	0.0795781
ENSBTAG00000021187	ID2	11:88604879-88607401	Grain	Grass	-2.95444	0.0018	0.0795781
ENSBTAG00000017827	IVL	3:17840282-17841593	Grain	Grass	5.16436	0.00185	0.0810266
ENSBTAG00000022147	EPS8L2	29:50613285-50629864	Grain	Grass	2.40331	0.00185	0.0810266
ENSBTAG00000018189	CSTB	1:143819488-143823793	Grain	Grass	3.40066	0.00185	0.0810266
ENSBTAG00000012518	PCDH1	7:52931936-52958465	Grain	Grass	2.91917	0.0019	0.0829588
ENSBTAG00000007352	KCNC4	3:33193739-33216772	Grain	Grass	2.56625	0.00195	0.0843584
ENSBTAG00000048098	PKP3	29:50871630-50887642	Grain	Grass	4.3383	0.00195	0.0843584
ENSBTAG00000024663	LAD1	16:80916090-80929327	Grain	Grass	2.70437	0.00195	0.0843584
ENSBTAG00000015981	ETV1	4:22099727-22195687	Grain	Grass	#NAME?	0.002	0.0859939
ENSBTAG00000017266	ITGA6	2:24091576-24179151	Grain	Grass	2.41749	0.002	0.0859939
ENSBTAG00000014247	FAM83F	5:111356400-111392015	Grain	Grass	3.12756	0.00205	0.0878758
ENSBTAG00000016771	PLK2	20:20847408-20853378	Grain	Grass	2.31889	0.0021	0.0894752
ENSBTAG00000000706	ADAMTS1	1:9583344-9592271	Grain	Grass	-2.33513	0.0021	0.0894752
ENSBTAG00000015844	TFPI2	4:11204074-11208760	Grain	Grass	-3.21284	0.00215	0.0905118
ENSBTAG00000019297	GFRA1	26:36464989-36696529	Grain	Grass	#NAME?	0.00215	0.0905118
ENSBTAG00000011779	MAL2	14:44987025-45020255	Grain	Grass	3.21003	0.00215	0.0905118
ENSBTAG00000006440	IGDCC4	10:12315688-12354764	Grain	Grass	-2.5808	0.00215	0.0905118
ENSBTAG00000031725	TNFSF12	19:27283306-27291150	Grain	Grass	-2.25866	0.0022	0.0923411
ENSBTAG00000017846	F11R	3:8464411-8488977	Grain	Grass	2.45212	0.00225	0.093055
ENSBTAG00000012222	FA2H	18:2151215-2205687	Grain	Grass	4.13134	0.00225	0.093055
ENSBTAG00000040356	SPIRE2	18:14652351-14679143	Grain	Grass	3.04297	0.00225	0.093055
ENSBTAG00000019375	SCARF2	17:72508574-72519966	Grain	Grass	-2.85608	0.00225	0.093055
ENSBTAG00000045727	EPPK1	14:940688-955681	Grain	Grass	2.37924	0.00225	0.093055
ENSBTAG00000030584	SLC35A4	7:51738223-51743133	Grain	Grass	2.61354	0.00235	0.0960639
ENSBTAG00000006694	CXCL14	7:47070285-47078939	Grain	Grass	3.16887	0.00235	0.0960639
ENSBTAG00000035182	SERPINB13	24:61826199-61838262	Grain	Grass	3.37088	0.00235	0.0960639
ENSBTAG00000015085	CLIC3	11:106039203-106043647	Grain	Grass	3.72728	0.00235	0.0960639
ENSBTAG00000009178	STXBP2	7:16482853-16491641	Grain	Grass	3.26937	0.0024	0.0975424
ENSBTAG00000017242	FADS6	19:56520576-56536561	Grain	Grass	4.72826	0.0024	0.0975424
ENSBTAG00000019349	SLC6A4	19:21290409-21323440	Grain	Grass	4.56411	0.00245	0.0992884
ENSBTAG00000015228	CD74	7:61747922-61755685	Grain	Grass	2.70447	0.0025	0.100163
ENSBTAG00000009436	TMEM79	3:14509510-14515615	Grain	Grass	2.73462	0.0025	0.100163
ENSBTAG00000000253	PTPRF	3:102414017-102498351	Grain	Grass	2.95517	0.0025	0.100163
ENSBTAG00000011382	SLC9A3R1	19:56653906-56671068	Grain	Grass	3.0024	0.0025	0.100163
ENSBTAG00000002299	SEL1L3	6:45244639-45352956	Grain	Grass	2.9766	0.00255	0.100454
ENSBTAG00000018566	SFRP5	26:18914096-18919300	Grain	Grass	-4.17317	0.00255	0.100454
ENSBTAG00000008954	PSMB9	23:7186812-7193342	Grain	Grass	4.17406	0.00255	0.100454
ENSBTAG00000007319	JAG2	21:69505931-69519541	Grain	Grass	2.80981	0.00255	0.100454
ENSBTAG00000033089	HACD1	13:32056549-32078493	Grain	Grass	-2.2235	0.00255	0.100454
ENSBTAG00000023929	FOSL2	11:71340648-71360069	Grain	Grass	2.16958	0.00255	0.100454
ENSBTAG00000020130	CLCN3	8:1549319-1637689	Grain	Grass	3.15602	0.0026	0.101013
ENSBTAG00000000414	FUT6	7:18515025-18516457	Grain	Grass	4.15897	0.0026	0.101013
ENSBTAG00000015510	EPHB6	4:106164366-106180774	Grain	Grass	2.36243	0.0026	0.101013
ENSBTAG00000016711	PPIF	28:34966649-34973573	Grain	Grass	3.09731	0.0026	0.101013
ENSBTAG00000010007	MAPK13	23:10058480-10067089	Grain	Grass	3.24471	0.0026	0.101013
ENSBTAG00000027181	LAMA3	24:32711019-32946065	Grain	Grass	2.42948	0.00265	0.101834
ENSBTAG00000030973	TUBA1D	2:107214371-107220493	Grain	Grass	-2.25163	0.00265	0.101834
ENSBTAG00000019051	NAT14	18:62021730-62025035	Grain	Grass	-2.19017	0.00265	0.101834
ENSBTAG00000012817	JAG1	13:3939808-3984202	Grain	Grass	2.04294	0.00265	0.101834
ENSBTAG00000009331	CPAMD8	7:6073317-6174087	Grain	Grass	3.93107	0.00275	0.10482
ENSBTAG00000011578	CD44	15:65649432-65737462	Grain	Grass	2.01525	0.00275	0.10482
ENSBTAG00000051812	-	14:77255349-77264902	Grain	Grass	3.00976	0.00275	0.10482
ENSBTAG00000051730	-	NKLS02002005.1:67956-69416	Grain	Grass	2.35019	0.0028	0.106152
ENSBTAG00000012228	SEMA4A	3:14606838-14627449	Grain	Grass	2.84753	0.0028	0.106152
ENSBTAG00000008951	ALPL	2:131181415-131245100	Grain	Grass	3.32632	0.00285	0.107183
ENSBTAG00000009217	WNT10A	2:106842323-106855593	Grain	Grass	4.24886	0.00285	0.107183
ENSBTAG00000021210	HES2	16:46949990-46952597	Grain	Grass	2.3431	0.00285	0.107183
ENSBTAG00000048916	LIPG	24:49207794-49241327	Grain	Grass	4.0559	0.0029	0.108485
ENSBTAG00000000067	SDF2L1	17:72112055-72114638	Grain	Grass	2.74155	0.0029	0.108485
ENSBTAG00000053721	RHOV	10:36410170-36412885	Grain	Grass	2.9787	0.00295	0.110063
ENSBTAG00000025005	METTL7A	5:28996022-29007097	Grain	Grass	2.2701	0.003	0.111047
ENSBTAG00000007115	GSR	27:26801918-26846927	Grain	Grass	3.09717	0.003	0.111047
ENSBTAG00000000106	DIPK1C	24:4042758-4060302	Grain	Grass	2.35041	0.003	0.111047
ENSBTAG00000006619	MATK	7:20195052-20203174	Grain	Grass	2.67183	0.00305	0.111436
ENSBTAG00000009997	ANO1	29:47168666-47358095	Grain	Grass	-3.92129	0.00305	0.111436
ENSBTAG00000023026	-	24:12446965-12464311	Grain	Grass	2.45716	0.00305	0.111436
ENSBTAG00000008353	CDKN1A	23:10582307-10590589	Grain	Grass	2.96516	0.00305	0.111436
ENSBTAG00000019072	PSD4	11:46884577-46900867	Grain	Grass	3.95843	0.00305	0.111436
ENSBTAG00000019249	HS3ST6	25:1485417-1491602	Grain	Grass	2.40758	0.0031	0.112389
ENSBTAG00000013245	ITPR3	23:7745548-7813182	Grain	Grass	2.04471	0.0031	0.112389
ENSBTAG00000032548	SYBU	14:54705055-54833681	Grain	Grass	-2.55254	0.0031	0.112389
ENSBTAG00000008997	ENG	11:98497639-98529734	Grain	Grass	-2.07065	0.00315	0.113909
ENSBTAG00000022150	MXRA5	X:138519496-138540790	Grain	Grass	2.79175	0.0032	0.115421
ENSBTAG00000025263	FAM160A1	17:6101573-6408853	Grain	Grass	3.15854	0.00325	0.116628
ENSBTAG00000019628	EDAR	11:44555137-44607245	Grain	Grass	2.96303	0.00325	0.116628
ENSBTAG00000021338	OAF	15:30784116-30802070	Grain	Grass	3.06076	0.00335	0.119608
ENSBTAG00000001694	TYRO3	10:36960793-36979416	Grain	Grass	2.12116	0.00335	0.119608
ENSBTAG00000001826	SASH1	9:85531681-85857444	Grain	Grass	2.61463	0.0034	0.120781
ENSBTAG00000004750	VSTM2L	13:66799389-66838313	Grain	Grass	-2.68947	0.0034	0.120781
ENSBTAG00000052862	-	18:53776683-53784044	Grain	Grass	-2.69731	0.00345	0.12225
ENSBTAG00000003018	FSTL3	7:43279470-43285849	Grain	Grass	-2.81014	0.0035	0.123094
ENSBTAG00000019203	S100A4	3:16824125-16826559	Grain	Grass	2.13426	0.0035	0.123094
ENSBTAG00000021838	ESRP1	14:69602148-69660461	Grain	Grass	2.67032	0.0035	0.123094
ENSBTAG00000019588	BLA-DQB	23:25672685-25680506	Grain	Grass	3.19208	0.00355	0.124541
ENSBTAG00000039037	SERPINB4	NKLS02001094.1:5954-12952	Grain	Grass	5.06819	0.0036	0.125051
ENSBTAG00000018804	CELSR2	3:34131463-34157519	Grain	Grass	2.37755	0.0036	0.125051
ENSBTAG00000002138	PADI1	2:135349138-135393383	Grain	Grass	4.12489	0.0036	0.125051
ENSBTAG00000002181	KHDRBS3	14:6400723-6544685	Grain	Grass	-1.95054	0.0036	0.125051
ENSBTAG00000012403	ARG1	9:69522089-69539079	Grain	Grass	4.21219	0.00365	0.125858
ENSBTAG00000044048	LMBR1L	5:30713729-30726323	Grain	Grass	-2.03212	0.00365	0.125858
ENSBTAG00000010662	LIMK2	17:70033758-70093314	Grain	Grass	3.02697	0.00365	0.125858
ENSBTAG00000012194	DENND2C	3:28661322-28753483	Grain	Grass	3.87732	0.0037	0.126961
ENSBTAG00000004375	ESRP2	18:35612391-35618416	Grain	Grass	2.78045	0.0037	0.126961
ENSBTAG00000030257	SH3BP1	5:109484518-109497008	Grain	Grass	2.25535	0.00375	0.12713
ENSBTAG00000012322	INKA1	22:50430295-50432582	Grain	Grass	2.01414	0.00375	0.12713
ENSBTAG00000008779	ALOX15B	19:27695195-27704006	Grain	Grass	4.04573	0.00375	0.12713
ENSBTAG00000001120	CORO6	19:20865347-20873587	Grain	Grass	-2.42161	0.00375	0.12713
ENSBTAG00000009851	ROBO1	1:26116519-26265576	Grain	Grass	2.10406	0.00375	0.12713
ENSBTAG00000018281	GPX7	3:93742042-93749741	Grain	Grass	-3.97705	0.00385	0.128361
ENSBTAG00000046158	CFB	23:27415354-27421377	Grain	Grass	3.16599	0.00385	0.128361
ENSBTAG00000016911	ARHGAP23	19:39088362-39136166	Grain	Grass	2.24861	0.00385	0.128361
ENSBTAG00000013100	SPAG5	19:20034502-20053455	Grain	Grass	3.87433	0.00385	0.128361
ENSBTAG00000020566	BCR	17:71710951-71794863	Grain	Grass	1.903	0.00385	0.128361
ENSBTAG00000014191	QSOX1	16:61362224-61403864	Grain	Grass	3.37863	0.00385	0.128361
ENSBTAG00000031376	BPIFA2C	13:62565843-62575200	Grain	Grass	3.42395	0.00385	0.128361
ENSBTAG00000010427	RASSF5	16:4293881-4367194	Grain	Grass	2.78155	0.0039	0.129721
ENSBTAG00000000571	ARHGAP27	19:45042255-45058084	Grain	Grass	3.53287	0.00395	0.130767
ENSBTAG00000004129	CCL11	19:15867083-15869981	Grain	Grass	-4.17547	0.00395	0.130767
ENSBTAG00000010927	CBFA2T3	18:14051587-14127897	Grain	Grass	-2.48937	0.004	0.132112
ENSBTAG00000015255	ST6GALNAC2	19:55174501-55193764	Grain	Grass	3.0489	0.00405	0.133451
ENSBTAG00000050644	-	5:71461977-71612550	Grain	Grass	-2.73281	0.00415	0.13611
ENSBTAG00000014270	UNC5B	28:27352170-27443527	Grain	Grass	2.53488	0.00415	0.13611
ENSBTAG00000026181	UGT1A6	3:113300771-113425176	Grain	Grass	2.69873	0.0042	0.137112
ENSBTAG00000004086	SPINT1	10:36354677-36391629	Grain	Grass	3.56483	0.0042	0.137112
ENSBTAG00000046580	DHX58	19:42237030-42247670	Grain	Grass	2.45759	0.0043	0.140053
ENSBTAG00000017689	BRMS1	29:44389731-44396778	Grain	Grass	2.01456	0.0044	0.14071
ENSBTAG00000008631	CORO1A	25:26134783-26140301	Grain	Grass	3.7788	0.0044	0.14071
ENSBTAG00000013790	MAP3K1	20:22340162-22417428	Grain	Grass	2.80018	0.0044	0.14071
ENSBTAG00000053910	C17orf58	19:48990063-48992448	Grain	Grass	-3.75744	0.00435	0.14071
ENSBTAG00000015313	CEACAM19	18:52446739-52465524	Grain	Grass	3.85453	0.0044	0.14071
ENSBTAG00000050377	-	18:48525182-48527414	Grain	Grass	2.29946	0.0044	0.14071
ENSBTAG00000014560	HLX	16:24350882-24356601	Grain	Grass	-2.5822	0.0044	0.14071
ENSBTAG00000012724	AJUBA	10:21862618-21871325	Grain	Grass	2.04259	0.0044	0.14071
ENSBTAG00000020097	PERP	9:75912272-75926756	Grain	Grass	4.12203	0.0045	0.142936
ENSBTAG00000009677	PARP10	14:832765-839743	Grain	Grass	1.90681	0.0045	0.142936
ENSBTAG00000020334	ENTPD5	10:85351606-85377557	Grain	Grass	2.91731	0.0045	0.142936
ENSBTAG00000016857	ADAMTS15	29:36560406-36584912	Grain	Grass	-3.46315	0.0046	0.145132
ENSBTAG00000007836	PPA1	28:26418193-26456501	Grain	Grass	2.05318	0.0046	0.145132
ENSBTAG00000002129	KLF5	12:47799471-47818754	Grain	Grass	2.5321	0.0046	0.145132
ENSBTAG00000052247	TPPP	20:71467622-71488177	Grain	Grass	-2.01283	0.00465	0.146382
ENSBTAG00000021160	AP1M2	7:15074207-15086196	Grain	Grass	3.7062	0.0047	0.147298
ENSBTAG00000009434	PAQR6	3:14546205-14551083	Grain	Grass	3.34335	0.0047	0.147298
ENSBTAG00000002224	UHRF1	7:19223876-19257053	Grain	Grass	2.48531	0.00475	0.147553
ENSBTAG00000021516	GSTA1	23:25122358-25137232	Grain	Grass	4.09424	0.00475	0.147553
ENSBTAG00000021695	GLYCTK	22:48589695-48595068	Grain	Grass	2.25563	0.00475	0.147553
ENSBTAG00000047972	INAVA	16:79497445-79515409	Grain	Grass	2.71488	0.00475	0.147553
ENSBTAG00000003504	GSS	13:64234187-64259465	Grain	Grass	1.95545	0.0048	0.148453

## Sheet: Table S7
Table S7: The differentially expressed genes in spleen of grass-fed and grain fed Angus cattle
Ensembl ID	Gene Name	Location	sample_1	sample_2	log2(fold_change)	p_value	FDR
ENSBTAG00000014771	RBMX2	X:14358110-14371745	Grain	Grass	-3.31883	5e-05	0.01193
ENSBTAG00000039049	RAI2	X:125703831-125705403	Grain	Grass	inf	5e-05	0.01193
ENSBTAG00000052012	-	NKLS02000500.1:915-4537	Grain	Grass	inf	5e-05	0.01193
ENSBTAG00000052350	-	9:9493607-9495291	Grain	Grass	#NAME?	5e-05	0.01193
ENSBTAG00000036061	-	9:87207804-87226372	Grain	Grass	inf	5e-05	0.01193
ENSBTAG00000019460	MOXD1	9:70257746-70355603	Grain	Grass	inf	5e-05	0.01193
ENSBTAG00000010507	SLC22A16	9:39753077-39788314	Grain	Grass	#NAME?	5e-05	0.01193
ENSBTAG00000013222	CD109	9:13201926-13341118	Grain	Grass	inf	5e-05	0.01193
ENSBTAG00000005049	BLK	8:7822290-7874394	Grain	Grass	-2.57542	5e-05	0.01193
ENSBTAG00000014760	FOXE1	8:63052556-63053678	Grain	Grass	inf	5e-05	0.01193
ENSBTAG00000051170	-	7:9656777-9657734	Grain	Grass	#NAME?	5e-05	0.01193
ENSBTAG00000020578	PRDM6	7:30616931-30725290	Grain	Grass	inf	5e-05	0.01193
ENSBTAG00000004716	RETN	7:16513146-16514562	Grain	Grass	inf	5e-05	0.01193
ENSBTAG00000009569	DOCK6	7:15628758-15676178	Grain	Grass	-3.05911	5e-05	0.01193
ENSBTAG00000025652	BEST2	7:12762287-12766854	Grain	Grass	inf	5e-05	0.01193
ENSBTAG00000039991	UGT2B10	6:84443441-84464670	Grain	Grass	inf	5e-05	0.01193
ENSBTAG00000020705	PRSS12	6:6782938-6860029	Grain	Grass	inf	5e-05	0.01193
ENSBTAG00000051202	-	6:15002104-15003729	Grain	Grass	#NAME?	5e-05	0.01193
ENSBTAG00000044048	LMBR1L	5:30713729-30726323	Grain	Grass	-3.07125	5e-05	0.01193
ENSBTAG00000021905	DGKB	4:22389766-23262263	Grain	Grass	inf	5e-05	0.01193
ENSBTAG00000009481	C3H1orf87	3:85704933-85786712	Grain	Grass	#NAME?	5e-05	0.01193
ENSBTAG00000052384	-	27:6764466-6773396	Grain	Grass	#NAME?	5e-05	0.01193
ENSBTAG00000013368	ANKRD22	26:10506965-10534508	Grain	Grass	inf	5e-05	0.01193
ENSBTAG00000020896	GRIFIN	25:40800338-40801701	Grain	Grass	#NAME?	5e-05	0.01193
ENSBTAG00000017391	HS3ST2	25:20473435-20590833	Grain	Grass	inf	5e-05	0.01193
ENSBTAG00000010645	BOLA-DRA	23:25837352-25843155	Grain	Grass	2.0686	5e-05	0.01193
ENSBTAG00000014782	STAB1	22:48291598-48368328	Grain	Grass	-2.90042	5e-05	0.01193
ENSBTAG00000022699	CAV3	22:17791371-17805224	Grain	Grass	#NAME?	5e-05	0.01193
ENSBTAG00000049003	-	21:2060215-2076385	Grain	Grass	#NAME?	5e-05	0.01193
ENSBTAG00000000561	OCLN	20:10230182-10276416	Grain	Grass	inf	5e-05	0.01193
ENSBTAG00000019172	IGSF21	2:134276566-134429921	Grain	Grass	#NAME?	5e-05	0.01193
ENSBTAG00000038865	TCEA3	2:129421760-129471183	Grain	Grass	inf	5e-05	0.01193
ENSBTAG00000019791	GRHL3	2:128563986-128600189	Grain	Grass	inf	5e-05	0.01193
ENSBTAG00000046124	KRT36	19:41690877-41694867	Grain	Grass	inf	5e-05	0.01193
ENSBTAG00000045835	HOXB5	19:37898742-37901190	Grain	Grass	inf	5e-05	0.01193
ENSBTAG00000002279	LUC7L3	19:35993170-36018642	Grain	Grass	-2.63411	5e-05	0.01193
ENSBTAG00000007436	GGT6	19:25040640-25043546	Grain	Grass	inf	5e-05	0.01193
ENSBTAG00000049224	-	19:24131678-24132623	Grain	Grass	#NAME?	5e-05	0.01193
ENSBTAG00000033523	-	18:58369008-58375417	Grain	Grass	#NAME?	5e-05	0.01193
ENSBTAG00000011619	RASIP1	18:55359115-55372769	Grain	Grass	-2.88036	5e-05	0.01193
ENSBTAG00000045498	SULT2B1	18:55212027-55247408	Grain	Grass	inf	5e-05	0.01193
ENSBTAG00000011119	-	18:54965829-54966771	Grain	Grass	#NAME?	5e-05	0.01193
ENSBTAG00000012851	SLC5A1	17:70570573-70620771	Grain	Grass	inf	5e-05	0.01193
ENSBTAG00000000031	TRPV4	17:63410752-63447169	Grain	Grass	inf	5e-05	0.01193
ENSBTAG00000007047	FZD10	17:46932748-46934705	Grain	Grass	inf	5e-05	0.01193
ENSBTAG00000012460	ELF5	15:65019975-65067265	Grain	Grass	inf	5e-05	0.01193
ENSBTAG00000006676	FIBIN	15:57703871-57707587	Grain	Grass	inf	5e-05	0.01193
ENSBTAG00000021858	SLC5A12	15:57364698-57415989	Grain	Grass	#NAME?	5e-05	0.01193
ENSBTAG00000018570	SDR16C5	14:23428403-23441042	Grain	Grass	inf	5e-05	0.01193
ENSBTAG00000011279	MATN4	13:73636221-73659384	Grain	Grass	inf	5e-05	0.01193
ENSBTAG00000039722	-	13:43289238-43296959	Grain	Grass	inf	5e-05	0.01193
ENSBTAG00000021120	SMYD1	11:47933129-47977936	Grain	Grass	inf	5e-05	0.01193
ENSBTAG00000002087	IL36A	11:46700981-46704288	Grain	Grass	inf	5e-05	0.01193
ENSBTAG00000013035	SIX6	10:72694497-72697071	Grain	Grass	#NAME?	5e-05	0.01193
ENSBTAG00000016242	DUOXA1	10:65297976-65308806	Grain	Grass	inf	5e-05	0.01193
ENSBTAG00000054190	-	2:36632509-36636153	Grain	Grass	#NAME?	0.0001	0.0226259
ENSBTAG00000017478	GSDMC	14:10798272-10815142	Grain	Grass	inf	0.0001	0.0226259
ENSBTAG00000009017	NR5A1	11:95513841-95538735	Grain	Grass	-3.14727	0.0001	0.0226259
ENSBTAG00000050515	-	NKLS02001361.1:3842-30519	Grain	Grass	2.61668	0.00015	0.0302838
ENSBTAG00000006538	PTHLH	5:81846046-81858436	Grain	Grass	inf	0.00015	0.0302838
ENSBTAG00000000507	NR4A1	5:27820351-27839685	Grain	Grass	-2.39038	0.00015	0.0302838
ENSBTAG00000038033	KRT6B	5:27403485-27408998	Grain	Grass	3.06318	0.00015	0.0302838
ENSBTAG00000051277	-	29:32744427-32775702	Grain	Grass	inf	0.00015	0.0302838
ENSBTAG00000053783	-	21:20114127-20115057	Grain	Grass	#NAME?	0.00015	0.0302838
ENSBTAG00000049688	-	18:64848218-64850447	Grain	Grass	#NAME?	0.00015	0.0302838
ENSBTAG00000045406	RF00001	9:31126778-31126893	Grain	Grass	#NAME?	0.0002	0.0354676
ENSBTAG00000052731	GASK1A	22:15023663-15046579	Grain	Grass	inf	0.0002	0.0354676
ENSBTAG00000007321	SREK1	20:13439032-13484492	Grain	Grass	-2.4456	0.0002	0.0354676
ENSBTAG00000018647	SLC2A11	17:71270477-71285172	Grain	Grass	inf	0.0002	0.0354676
ENSBTAG00000018629	CWF19L2	15:16086699-16224288	Grain	Grass	-3.17776	0.0002	0.0354676
ENSBTAG00000048963	-	14:35573942-35575232	Grain	Grass	#NAME?	0.0002	0.0354676
ENSBTAG00000049760	-	13:60755629-60757340	Grain	Grass	#NAME?	0.0002	0.0354676
ENSBTAG00000045528	OR1B1	11:93760982-93761936	Grain	Grass	#NAME?	0.0002	0.0354676
ENSBTAG00000013676	DYNC2LI1	11:25999951-26038209	Grain	Grass	inf	0.0002	0.0354676
ENSBTAG00000047179	-	NKLS02001111.1:129303-130352	Grain	Grass	inf	0.00025	0.0395271
ENSBTAG00000030622	MANSC4	5:82070565-82077399	Grain	Grass	#NAME?	0.00025	0.0395271
ENSBTAG00000050238	-	5:31608547-31609465	Grain	Grass	inf	0.00025	0.0395271
ENSBTAG00000038608	-	23:29515615-29516566	Grain	Grass	#NAME?	0.00025	0.0395271
ENSBTAG00000049276	-	14:2061680-2063295	Grain	Grass	#NAME?	0.00025	0.0395271
ENSBTAG00000000288	UPF2	13:12300824-12396503	Grain	Grass	-2.52454	0.00025	0.0395271
ENSBTAG00000047254	ABCA2	11:106046568-106065509	Grain	Grass	-2.15609	0.00025	0.0395271
ENSBTAG00000017177	RBM25	10:84568243-84607402	Grain	Grass	-2.42112	0.00025	0.0395271
ENSBTAG00000002006	THBS1	10:35209594-35224867	Grain	Grass	-2.93174	0.00025	0.0395271
ENSBTAG00000013002	GABRQ	X:35046212-35060775	Grain	Grass	#NAME?	0.0003	0.0405866
ENSBTAG00000054503	-	8:60277688-60278648	Grain	Grass	#NAME?	0.0003	0.0405866
ENSBTAG00000031679	HSD17B13	6:102192503-102212283	Grain	Grass	2.82227	0.0003	0.0405866
ENSBTAG00000049848	-	5:98580533-98581431	Grain	Grass	#NAME?	0.0003	0.0405866
ENSBTAG00000017946	-	28:41590578-41593267	Grain	Grass	#NAME?	0.0003	0.0405866
ENSBTAG00000013919	-	23:25723714-25735337	Grain	Grass	2.00314	0.0003	0.0405866
ENSBTAG00000051989	C17orf100	19:25228422-25228800	Grain	Grass	inf	0.0003	0.0405866
ENSBTAG00000048389	-	18:47152216-47153254	Grain	Grass	#NAME?	0.0003	0.0405866
ENSBTAG00000032576	CMTM2	18:34308153-34330757	Grain	Grass	#NAME?	0.0003	0.0405866
ENSBTAG00000039592	-	15:81614718-81615672	Grain	Grass	#NAME?	0.0003	0.0405866
ENSBTAG00000032227	RBIS	14:77391291-77396787	Grain	Grass	inf	0.0003	0.0405866
ENSBTAG00000049181	-	14:6926019-6975364	Grain	Grass	inf	0.0003	0.0405866
ENSBTAG00000052817	-	12:87173777-87175053	Grain	Grass	#NAME?	0.0003	0.0405866
ENSBTAG00000046015	-	1:141872517-141872892	Grain	Grass	#NAME?	0.0003	0.0405866
ENSBTAG00000022741	MGC134040	3:20915636-20929152	Grain	Grass	#NAME?	0.00035	0.0459305
ENSBTAG00000049938	-	3:119124431-119136891	Grain	Grass	inf	0.00035	0.0459305
ENSBTAG00000052181	-	3:118880014-118884547	Grain	Grass	#NAME?	0.00035	0.0459305
ENSBTAG00000049040	-	9:95379331-95397088	Grain	Grass	#NAME?	0.0004	0.0499924
ENSBTAG00000009093	GAL3ST2	3:120816486-120819462	Grain	Grass	inf	0.0004	0.0499924
ENSBTAG00000023198	SERPINB2	24:62075442-62093177	Grain	Grass	inf	0.0004	0.0499924
ENSBTAG00000015194	CBLN1	18:17738417-17741055	Grain	Grass	inf	0.0004	0.0499924
ENSBTAG00000048971	-	13:22333609-22474557	Grain	Grass	inf	0.0004	0.0499924
ENSBTAG00000003118	-	7:96484566-96485034	Grain	Grass	#NAME?	0.00045	0.0500453
ENSBTAG00000053467	HIST3H2BB	7:2573113-2573494	Grain	Grass	#NAME?	0.00045	0.0500453
ENSBTAG00000013635	PDE6H	5:94923692-94933948	Grain	Grass	inf	0.00045	0.0500453
ENSBTAG00000013842	ACTR6	5:64170244-64189511	Grain	Grass	inf	0.00045	0.0500453
ENSBTAG00000007051	CLDN23	27:24740437-24741319	Grain	Grass	inf	0.00045	0.0500453
ENSBTAG00000032140	SBK1	25:25816380-25820460	Grain	Grass	inf	0.00045	0.0500453
ENSBTAG00000007153	C1QA	2:130189848-130193588	Grain	Grass	2.19674	0.00045	0.0500453
ENSBTAG00000003676	-	2:125015867-125016296	Grain	Grass	inf	0.00045	0.0500453
ENSBTAG00000049618	-	19:30045105-30177093	Grain	Grass	#NAME?	0.00045	0.0500453
ENSBTAG00000045729	-	16:66592594-66592798	Grain	Grass	inf	0.00045	0.0500453
ENSBTAG00000003838	-	14:9720374-9721103	Grain	Grass	#NAME?	0.00045	0.0500453
ENSBTAG00000024608	-	13:59420771-59421350	Grain	Grass	#NAME?	0.00045	0.0500453
ENSBTAG00000016388	SLCO4A1	13:54671724-54695783	Grain	Grass	-2.36241	0.00045	0.0500453
ENSBTAG00000038117	ATG10	7:81936683-82199467	Grain	Grass	inf	0.0005	0.0516654
ENSBTAG00000045787	CDS1	6:99411737-99488979	Grain	Grass	inf	0.0005	0.0516654
ENSBTAG00000006010	STAB2	5:67273123-67445234	Grain	Grass	-2.80843	0.0005	0.0516654
ENSBTAG00000022514	CD5L	3:12508920-12526879	Grain	Grass	2.52259	0.0005	0.0516654
ENSBTAG00000051976	-	29:27478274-27483101	Grain	Grass	inf	0.0005	0.0516654
ENSBTAG00000011869	CSRP3	29:25744104-25764911	Grain	Grass	#NAME?	0.0005	0.0516654
ENSBTAG00000026408	ZNF213	25:2575898-2579242	Grain	Grass	inf	0.0005	0.0516654
ENSBTAG00000029951	bta-mir-17	12:65689416-65689500	Grain	Grass	#NAME?	0.0005	0.0516654
ENSBTAG00000049133	-	10:10383813-10399070	Grain	Grass	inf	0.0005	0.0516654
ENSBTAG00000046012	SOWAHD	X:4121682-4122645	Grain	Grass	inf	0.00055	0.0526836
ENSBTAG00000020298	TMPRSS11A	6:83614944-83664529	Grain	Grass	inf	0.00055	0.0526836
ENSBTAG00000015474	SRSF11	3:74928248-74964017	Grain	Grass	-2.14387	0.00055	0.0526836
ENSBTAG00000038506	-	29:39176959-39184179	Grain	Grass	#NAME?	0.00055	0.0526836
ENSBTAG00000018787	GCM2	23:45327197-45333290	Grain	Grass	#NAME?	0.00055	0.0526836
ENSBTAG00000051243	OR56A5	15:47028372-47044838	Grain	Grass	#NAME?	0.00055	0.0526836
ENSBTAG00000054617	RF02103	12:19526469-19526660	Grain	Grass	#NAME?	0.00055	0.0526836
ENSBTAG00000054698	-	10:25148533-25150622	Grain	Grass	inf	0.00055	0.0526836
ENSBTAG00000012708	SERPINI1	1:99660455-99743550	Grain	Grass	inf	0.00055	0.0526836
ENSBTAG00000053503	-	1:74675756-74698158	Grain	Grass	inf	0.00055	0.0526836
ENSBTAG00000043567	-	MT:430-1385	Grain	Grass	-2.31857	0.0006	0.0554493
ENSBTAG00000002430	COL17A1	26:24591191-24638064	Grain	Grass	2.26735	0.0006	0.0554493
ENSBTAG00000020080	MYBPC2	18:56581197-56607181	Grain	Grass	-2.79989	0.0006	0.0554493
ENSBTAG00000046083	ZNF280A	17:70997873-71006261	Grain	Grass	inf	0.0006	0.0554493
ENSBTAG00000055066	-	15:46014078-46014990	Grain	Grass	inf	0.0006	0.0554493
ENSBTAG00000055223	-	5:25949623-25972457	Grain	Grass	inf	0.00065	0.0561181
ENSBTAG00000024291	FAM71F2	4:92647909-92674005	Grain	Grass	inf	0.00065	0.0561181
ENSBTAG00000008091	SELENBP1	3:19442660-19451510	Grain	Grass	2.17234	0.00065	0.0561181
ENSBTAG00000037821	-	22:52693897-52698200	Grain	Grass	inf	0.00065	0.0561181
ENSBTAG00000009223	SFN	2:126340192-126341536	Grain	Grass	2.07228	0.00065	0.0561181
ENSBTAG00000012590	ACP7	18:48823379-48838282	Grain	Grass	inf	0.00065	0.0561181
ENSBTAG00000048790	-	16:43195234-43198500	Grain	Grass	inf	0.00065	0.0561181
ENSBTAG00000037526	FABP4	14:44676541-44681059	Grain	Grass	inf	0.00065	0.0561181
ENSBTAG00000023513	DNAJC19	1:86035466-86040735	Grain	Grass	inf	0.00065	0.0561181
ENSBTAG00000011634	ACPP	1:137242682-137294481	Grain	Grass	inf	0.00065	0.0561181
ENSBTAG00000017945	TCEANC	X:129855112-129866210	Grain	Grass	inf	0.0007	0.0565647
ENSBTAG00000020825	IRAK1BP1	9:18468159-18482607	Grain	Grass	inf	0.00075	0.0565647
ENSBTAG00000021807	TAC3	5:56410873-56418016	Grain	Grass	inf	0.00075	0.0565647
ENSBTAG00000001745	LUM	5:20971288-20978528	Grain	Grass	inf	0.00075	0.0565647
ENSBTAG00000048773	RF02137	4:68857055-68857151	Grain	Grass	#NAME?	0.00075	0.0565647
ENSBTAG00000049597	-	4:118714161-118717431	Grain	Grass	inf	0.0007	0.0565647
ENSBTAG00000054765	PGLYRP4	3:17126511-17142568	Grain	Grass	inf	0.0007	0.0565647
ENSBTAG00000017382	P3H1	3:103472226-103491724	Grain	Grass	-2.04548	0.0007	0.0565647
ENSBTAG00000021079	C3H1orf210	3:102741182-102744239	Grain	Grass	inf	0.00075	0.0565647
ENSBTAG00000016568	LUC7L	25:231276-263800	Grain	Grass	-2.02553	0.00075	0.0565647
ENSBTAG00000051901	-	21:64299173-64308341	Grain	Grass	#NAME?	0.0007	0.0565647
ENSBTAG00000053660	-	20:55525761-55532581	Grain	Grass	inf	0.0007	0.0565647
ENSBTAG00000010498	SLC40A1	2:6776415-6800154	Grain	Grass	1.9953	0.00075	0.0565647
ENSBTAG00000007547	CACNG1	19:63125470-63133138	Grain	Grass	inf	0.00075	0.0565647
ENSBTAG00000054003	-	18:57454384-57456420	Grain	Grass	inf	0.0007	0.0565647
ENSBTAG00000015129	KLK10	18:56989035-56995008	Grain	Grass	inf	0.00075	0.0565647
ENSBTAG00000045510	EMC10	18:56613653-56620016	Grain	Grass	2.20912	0.00075	0.0565647
ENSBTAG00000047277	-	18:46327883-46328312	Grain	Grass	inf	0.0007	0.0565647
ENSBTAG00000051670	-	15:77899333-77900263	Grain	Grass	inf	0.00075	0.0565647
ENSBTAG00000017354	MPP7	13:36304105-36527690	Grain	Grass	inf	0.00075	0.0565647
ENSBTAG00000052669	CYS1	11:87525662-87541872	Grain	Grass	inf	0.0007	0.0565647
ENSBTAG00000015716	ERO1A	10:11498441-11548825	Grain	Grass	inf	0.00075	0.0565647
ENSBTAG00000052553	-	NKLS02002208.1:4204053-4205397	Grain	Grass	inf	0.0008	0.0580022
ENSBTAG00000019554	FBP2	8:81003303-81046397	Grain	Grass	inf	0.0008	0.0580022
ENSBTAG00000015938	ARAP3	7:52747334-52773654	Grain	Grass	-2.29768	0.0008	0.0580022
ENSBTAG00000054090	-	17:71042462-71059232	Grain	Grass	inf	0.0008	0.0580022
ENSBTAG00000050170	RF02209	15:63172837-63173125	Grain	Grass	#NAME?	0.0008	0.0580022
ENSBTAG00000008693	EFCAB1	14:19817530-19828829	Grain	Grass	inf	0.0008	0.0580022
ENSBTAG00000030278	EGFL7	11:104078013-104087183	Grain	Grass	-2.32183	0.0008	0.0580022
ENSBTAG00000019993	APLN	X:13690933-13697181	Grain	Grass	inf	0.00085	0.0593327
ENSBTAG00000055125	-	3:29168527-29190783	Grain	Grass	inf	0.00085	0.0593327
ENSBTAG00000011668	KCTD14	29:18019942-18026164	Grain	Grass	inf	0.00085	0.0593327
ENSBTAG00000025424	NOTCH4	23:27171387-27196528	Grain	Grass	-2.41364	0.00085	0.0593327
ENSBTAG00000052445	-	19:24076789-24077737	Grain	Grass	inf	0.00085	0.0593327
ENSBTAG00000049838	-	16:44283970-44287592	Grain	Grass	inf	0.00085	0.0593327
ENSBTAG00000000448	BDH1	1:71964667-72000537	Grain	Grass	1.93611	0.00085	0.0593327
ENSBTAG00000045914	-	7:20022562-20022973	Grain	Grass	inf	0.0009	0.0618361
ENSBTAG00000054774	-	14:41584139-41584922	Grain	Grass	2.48651	0.0009	0.0618361
ENSBTAG00000051249	SMIM26	13:38593652-38595044	Grain	Grass	inf	0.0009	0.0618361
ENSBTAG00000012403	ARG1	9:69522089-69539079	Grain	Grass	inf	0.00095	0.0626475
ENSBTAG00000026704	CENPW	9:24949871-24958580	Grain	Grass	inf	0.00095	0.0626475
ENSBTAG00000011817	GABRA2	6:64820534-64960787	Grain	Grass	inf	0.00095	0.0626475
ENSBTAG00000011483	SCARF1	19:22738996-22749219	Grain	Grass	-2.37416	0.00095	0.0626475
ENSBTAG00000048769	-	18:49501834-49505968	Grain	Grass	inf	0.00095	0.0626475
ENSBTAG00000052913	-	16:1644723-1647223	Grain	Grass	#NAME?	0.00095	0.0626475
ENSBTAG00000050844	-	15:63510595-63515243	Grain	Grass	inf	0.00095	0.0626475
ENSBTAG00000003833	SLC35G2	1:132298307-132334597	Grain	Grass	inf	0.00095	0.0626475
ENSBTAG00000049569	-	NKLS02001931.1:564-6035	Grain	Grass	inf	0.001	0.0640146
ENSBTAG00000050611	-	27:5960715-5968525	Grain	Grass	inf	0.001	0.0640146
ENSBTAG00000001457	TMEM267	20:31333364-31353178	Grain	Grass	inf	0.001	0.0640146
ENSBTAG00000033180	SMYD3	16:30839370-31578649	Grain	Grass	inf	0.001	0.0640146
ENSBTAG00000052834	-	11:20230869-20279438	Grain	Grass	inf	0.001	0.0640146
ENSBTAG00000051220	-	1:130075489-130076132	Grain	Grass	inf	0.001	0.0640146
ENSBTAG00000001153	TLE2	7:20747876-20777774	Grain	Grass	-2.22485	0.00105	0.065304
ENSBTAG00000014669	NDUFA12	5:24684272-24711486	Grain	Grass	inf	0.00105	0.065304
ENSBTAG00000053030	GPR27	22:29887962-29889102	Grain	Grass	inf	0.00105	0.065304
ENSBTAG00000039413	-	18:62793882-62798262	Grain	Grass	#NAME?	0.00105	0.065304
ENSBTAG00000005704	IL1RL2	11:7031919-7057285	Grain	Grass	inf	0.00105	0.065304
ENSBTAG00000017141	CGRRF1	10:67014576-67042304	Grain	Grass	inf	0.00105	0.065304
ENSBTAG00000010961	LYRM7	7:23244079-23265677	Grain	Grass	#NAME?	0.0011	0.0671409
ENSBTAG00000001925	TMPRSS11D	6:83534117-83573690	Grain	Grass	inf	0.0011	0.0671409
ENSBTAG00000014674	CHRM2	4:100752927-100754401	Grain	Grass	inf	0.0011	0.0671409
ENSBTAG00000019672	-	23:40831986-40833465	Grain	Grass	inf	0.0011	0.0671409
ENSBTAG00000002915	GPR63	9:53021358-53022618	Grain	Grass	inf	0.00115	0.0673725
ENSBTAG00000021520	DDX46	7:46263606-46314820	Grain	Grass	-2.05533	0.00115	0.0673725
ENSBTAG00000021616	PRSS57	7:43286639-43291810	Grain	Grass	inf	0.00115	0.0673725
ENSBTAG00000022954	-	3:2569472-2570674	Grain	Grass	inf	0.00115	0.0673725
ENSBTAG00000026181	UGT1A6	3:113300771-113425176	Grain	Grass	2.19339	0.00115	0.0673725
ENSBTAG00000053188	-	20:16792924-16820043	Grain	Grass	inf	0.00115	0.0673725
ENSBTAG00000013957	GALNT3	2:30545763-30569913	Grain	Grass	inf	0.00115	0.0673725
ENSBTAG00000015644	EID2	18:49208887-49210381	Grain	Grass	inf	0.00115	0.0673725
ENSBTAG00000051758	-	1:157751044-157762600	Grain	Grass	inf	0.00115	0.0673725
ENSBTAG00000053421	-	NKLS02001733.1:46405-47875	Grain	Grass	inf	0.0012	0.0684678
ENSBTAG00000002311	REEP6	7:43895970-43901427	Grain	Grass	inf	0.0012	0.0684678
ENSBTAG00000051262	-	4:42761354-43002303	Grain	Grass	inf	0.0012	0.0684678
ENSBTAG00000051383	DEFB7	27:6676075-6678281	Grain	Grass	inf	0.0012	0.0684678
ENSBTAG00000006438	ACTL8	2:134843159-134846603	Grain	Grass	inf	0.0012	0.0684678
ENSBTAG00000040167	-	10:91761126-91761918	Grain	Grass	inf	0.0012	0.0684678
ENSBTAG00000039477	TPBG	9:22191178-22192441	Grain	Grass	inf	0.00125	0.0701015
ENSBTAG00000050986	PXDN	8:112103039-112167792	Grain	Grass	-2.02203	0.00125	0.0701015
ENSBTAG00000046105	PRTN3	7:43404171-43407636	Grain	Grass	inf	0.00125	0.0701015
ENSBTAG00000002599	MGARP	17:18399762-18411428	Grain	Grass	inf	0.00125	0.0701015
ENSBTAG00000049457	-	6:103283407-103310737	Grain	Grass	inf	0.0013	0.0713803
ENSBTAG00000011489	KAZALD1	26:21892281-21895537	Grain	Grass	2.36268	0.0013	0.0713803
ENSBTAG00000051385	-	19:62036483-62043264	Grain	Grass	-2.80656	0.0013	0.0713803
ENSBTAG00000007534	GGH	14:28047726-28070375	Grain	Grass	inf	0.0013	0.0713803
ENSBTAG00000005184	TP53TG5	13:73717979-73720596	Grain	Grass	inf	0.0013	0.0713803
ENSBTAG00000014420	AGER	23:27206154-27209354	Grain	Grass	-2.80847	0.00135	0.0735106
ENSBTAG00000006947	ROPN1	1:68349805-68384919	Grain	Grass	inf	0.00135	0.0735106
ENSBTAG00000051171	-	6:68120981-68122161	Grain	Grass	inf	0.0014	0.0756058
ENSBTAG00000021958	GZMA	20:24009813-24018787	Grain	Grass	inf	0.0014	0.0756058
ENSBTAG00000005635	TTC39C	24:32560389-32575991	Grain	Grass	inf	0.00145	0.0767272
ENSBTAG00000053635	-	21:394144-395961	Grain	Grass	3.11059	0.00145	0.0767272
ENSBTAG00000009856	ACAP3	16:51215230-51229547	Grain	Grass	-1.83738	0.00145	0.0767272
ENSBTAG00000008419	PDE2A	15:52090856-52228534	Grain	Grass	-1.9723	0.00145	0.0767272
ENSBTAG00000001871	NRL	10:21057748-21059432	Grain	Grass	inf	0.00145	0.0767272
ENSBTAG00000015416	PEBP4	8:70019048-70244688	Grain	Grass	inf	0.0015	0.0778043
ENSBTAG00000002049	HADH	6:17208775-17252208	Grain	Grass	2.04199	0.0015	0.0778043
ENSBTAG00000002755	ANKRD12	24:41438727-41534782	Grain	Grass	-1.97802	0.0015	0.0778043
ENSBTAG00000004377	PHLDB3	18:51684204-51710421	Grain	Grass	-1.96146	0.0015	0.0778043
ENSBTAG00000050299	-	16:3948331-3952509	Grain	Grass	inf	0.0015	0.0778043
ENSBTAG00000001834	PNKP	18:56210680-56216339	Grain	Grass	-1.70796	0.00155	0.0800813
ENSBTAG00000014465	SERPINE1	25:35596138-35617193	Grain	Grass	-2.10929	0.0016	0.0813829
ENSBTAG00000048617	-	2:39549951-39550594	Grain	Grass	inf	0.0016	0.0813829
ENSBTAG00000011635	CENPN	18:7700532-7719809	Grain	Grass	inf	0.0016	0.0813829
ENSBTAG00000026836	-	1:45273440-45477104	Grain	Grass	inf	0.0016	0.0813829
ENSBTAG00000010821	ACER2	8:24864802-24891849	Grain	Grass	inf	0.00165	0.0823306
ENSBTAG00000014764	CD9	5:104123608-104159392	Grain	Grass	2.08544	0.00165	0.0823306
ENSBTAG00000033806	-	4:31570206-31570769	Grain	Grass	inf	0.00165	0.0823306
ENSBTAG00000006655	PIP	4:106481177-106491369	Grain	Grass	inf	0.00165	0.0823306
ENSBTAG00000005445	SLC35D1	3:78274130-78317314	Grain	Grass	inf	0.00165	0.0823306
ENSBTAG00000006934	CYP11A1	21:34328402-34342900	Grain	Grass	-3.24223	0.0017	0.0841853
ENSBTAG00000012035	EXOC3L1	18:34820642-34826221	Grain	Grass	-2.45433	0.0017	0.0841853
ENSBTAG00000048049	-	21:198677-206914	Grain	Grass	2.01137	0.00175	0.0863355
ENSBTAG00000004356	ROBO4	29:28330720-28365789	Grain	Grass	-2.64419	0.0018	0.0884697
ENSBTAG00000031809	DENND1C	7:17996262-18005955	Grain	Grass	-1.95428	0.00185	0.0886042
ENSBTAG00000004797	TRMT44	6:114718708-114744471	Grain	Grass	-1.9803	0.00185	0.0886042
ENSBTAG00000018452	ANKRA2	20:8070927-8081268	Grain	Grass	inf	0.00185	0.0886042
ENSBTAG00000005986	SFT2D3	2:4790397-4791060	Grain	Grass	inf	0.00185	0.0886042
ENSBTAG00000010809	HID1	19:56455014-56475733	Grain	Grass	-2.13219	0.00185	0.0886042
ENSBTAG00000030484	KLK12	18:57002426-57006377	Grain	Grass	inf	0.00185	0.0886042
ENSBTAG00000051812	-	14:77255349-77264902	Grain	Grass	2.95973	0.00185	0.0886042
ENSBTAG00000054011	OR51C1P	15:50310272-50311217	Grain	Grass	inf	0.00195	0.0927168
ENSBTAG00000040019	-	5:27420178-27424954	Grain	Grass	2.06878	0.00195	0.0927169
ENSBTAG00000016567	HBQ1	25:222414-223194	Grain	Grass	inf	0.002	0.0944101
ENSBTAG00000047027	C10H14orf119	10:21760122-21760551	Grain	Grass	-3.08133	0.002	0.0944101
ENSBTAG00000003822	CROCC	2:135617020-135668617	Grain	Grass	-1.76063	0.00205	0.0953977
ENSBTAG00000021210	HES2	16:46949990-46952597	Grain	Grass	2.91738	0.00205	0.0953977
ENSBTAG00000036116	-	14:77194035-77205021	Grain	Grass	2.08265	0.00205	0.0953977
ENSBTAG00000011154	SDC1	11:78628993-78653573	Grain	Grass	2.20275	0.00205	0.0953977
ENSBTAG00000013315	ATP5F1B	5:56789494-56795018	Grain	Grass	1.69091	0.0021	0.0973792
ENSBTAG00000034909	-	7:8533617-8534589	Grain	Grass	inf	0.00215	0.0986519
ENSBTAG00000013523	OSBPL7	19:38639480-38651271	Grain	Grass	-1.63268	0.00215	0.0986519
ENSBTAG00000045991	-	1:97337536-97342603	Grain	Grass	inf	0.00215	0.0986519
ENSBTAG00000020790	-	26:11778618-11779418	Grain	Grass	inf	0.0022	0.100594
ENSBTAG00000021041	PRAM1	7:17099633-17108565	Grain	Grass	-2.01774	0.0024	0.10898
ENSBTAG00000006789	FGD5	22:57383016-57505284	Grain	Grass	-2.33009	0.0024	0.10898
ENSBTAG00000005776	ZNF185	X:35186591-35242092	Grain	Grass	3.38722	0.00245	0.110486
ENSBTAG00000051191	-	29:43612213-43614045	Grain	Grass	-1.7938	0.00245	0.110486
ENSBTAG00000019767	MIER2	7:43033569-43056703	Grain	Grass	-1.79971	0.0025	0.112354
ENSBTAG00000009436	TMEM79	3:14509510-14515615	Grain	Grass	2.10755	0.00255	0.11421
ENSBTAG00000012101	SYMPK	18:53350774-53380309	Grain	Grass	-1.73679	0.00265	0.118286
ENSBTAG00000052586	-	X:35777513-35782466	Grain	Grass	#NAME?	0.0027	0.119703
ENSBTAG00000039601	SAP25	25:35982673-35987288	Grain	Grass	-2.00163	0.0027	0.119703
ENSBTAG00000017465	GNS	5:49053811-49103597	Grain	Grass	2.28091	0.00275	0.121102
ENSBTAG00000017729	NR2C1	5:24721335-24760106	Grain	Grass	-4.6264	0.00275	0.121102
ENSBTAG00000043568	ND3	MT:9822-10168	Grain	Grass	-2.58402	0.00295	0.129474
ENSBTAG00000052172	-	18:52833285-52833549	Grain	Grass	inf	0.003	0.130794
ENSBTAG00000031376	BPIFA2C	13:62565843-62575200	Grain	Grass	2.02325	0.003	0.130794
ENSBTAG00000012640	S100A8	3:17085576-17086827	Grain	Grass	1.82627	0.00305	0.131662
ENSBTAG00000053086	PHLDA3	16:80877091-80877463	Grain	Grass	2.03839	0.00305	0.131662
ENSBTAG00000006135	MAP1LC3A	13:63918995-63920656	Grain	Grass	-1.6426	0.00305	0.131662
ENSBTAG00000011134	USE1	7:5878527-5882165	Grain	Grass	-1.97842	0.00315	0.13465
ENSBTAG00000002738	S1PR2	7:14748493-14756256	Grain	Grass	2.66214	0.00315	0.13465
ENSBTAG00000008884	MAPRE3	11:72609653-72665036	Grain	Grass	-2.04707	0.00315	0.13465
ENSBTAG00000004272	ISG12(B)	21:58715674-58727005	Grain	Grass	2.45323	0.00325	0.138025
ENSBTAG00000011196	C1QB	2:130166508-130173608	Grain	Grass	1.91352	0.00325	0.138025
ENSBTAG00000001762	RFXANK	7:4057892-4064801	Grain	Grass	-1.87683	0.0033	0.138801
ENSBTAG00000017819	PMVK	3:15659638-15669862	Grain	Grass	2.30261	0.0033	0.138801
ENSBTAG00000025526	MDC1	23:28304398-28316822	Grain	Grass	-1.85276	0.0033	0.138801
ENSBTAG00000043960	MTHFD2L	6:89092824-89244943	Grain	Grass	inf	0.00335	0.140454
ENSBTAG00000011193	C1QC	2:130181310-130185682	Grain	Grass	1.89573	0.0034	0.142096
ENSBTAG00000017786	FCRL6	3:9870118-9891157	Grain	Grass	-3.14245	0.00345	0.143273
ENSBTAG00000018043	LCAT	18:35421769-35425011	Grain	Grass	-2.52536	0.00345	0.143273
ENSBTAG00000030180	SHANK3	5:119959165-120006624	Grain	Grass	-1.79833	0.00355	0.146499
ENSBTAG00000016234	DUOX2	10:65313523-65331190	Grain	Grass	2.25569	0.00355	0.146499

## Sheet: Table S8
Table S8: Gene ontology terms in the four tissues
Tissue	Go category	Term ID	Term description	observed gene count	background gene count	false discovery rate	matching genes
Muscle	Biological Process	GO:0045333	cellular respiration	8	87	1.51e-11	COX2,COX6A2,CYTB,MDH1,ND1,ND2,ND4,ND5
		GO:0055114	oxidation-reduction process	11	442	4.18e-11	ALDH6A1,COX2,COX6A2,CYTB,HAO2,MDH1,ND1,ND2,ND3,ND4,ND5
		GO:0042773	ATP synthesis coupled electron transport	6	45	8.73e-10	COX2,COX6A2,CYTB,ND2,ND4,ND5
		GO:0055086	nucleobase-containing small molecule metabolic process	8	249	5.99e-09	ALDH6A1,COX2,COX6A2,CYTB,MDH1,ND2,ND4,ND5
		GO:0046034	ATP metabolic process	6	105	5.28e-08	COX2,COX6A2,CYTB,ND2,ND4,ND5
		GO:0009117	nucleotide metabolic process	7	217	7.6e-08	COX2,COX6A2,CYTB,MDH1,ND2,ND4,ND5
		GO:0009167	purine ribonucleoside monophosphate metabolic process	6	123	8.19e-08	COX2,COX6A2,CYTB,ND2,ND4,ND5
		GO:0017144	drug metabolic process	7	246	9.73e-08	COX2,COX6A2,CYTB,MDH1,ND2,ND4,ND5
		GO:0044281	small molecule metabolic process	9	622	1.14e-07	ALDH6A1,COX2,COX6A2,CYTB,HAO2,MDH1,ND2,ND4,ND5
		GO:0016310	phosphorylation	7	292	2.68e-07	CKMT2,COX2,COX6A2,CYTB,ND2,ND4,ND5
		GO:0006796	phosphate-containing compound metabolic process	8	553	7.31e-07	CKMT2,COX2,COX6A2,CYTB,MDH1,ND2,ND4,ND5
		GO:0008152	metabolic process	14	2889	9.63e-07	ALDH6A1,CKMT2,CLPP,COX2,COX6A2,CYTB,HAO2,HSP90AA1,MDH1,ND1,ND2,ND3,ND4,ND5
		GO:0042775	mitochondrial ATP synthesis coupled electron transport	4	41	1.61e-06	COX6A2,CYTB,ND2,ND4
		GO:0044237	cellular metabolic process	13	2565	2.34e-06	ALDH6A1,CKMT2,CLPP,COX2,COX6A2,CYTB,HAO2,HSP90AA1,MDH1,ND1,ND2,ND4,ND5
		GO:0009987	cellular process	15	4131	9.55e-06	ALDH6A1,APOPT1,CKMT2,CLPP,CLU,COX2,COX6A2,CYTB,HAO2,HSP90AA1,MDH1,ND1,ND2,ND4,ND5
		GO:0006139	nucleobase-containing compound metabolic process	9	1209	1.86e-05	ALDH6A1,COX2,COX6A2,CYTB,HSP90AA1,MDH1,ND2,ND4,ND5
		GO:0044238	primary metabolic process	11	2516	0.00013	ALDH6A1,CLPP,COX2,COX6A2,CYTB,HAO2,HSP90AA1,MDH1,ND2,ND4,ND5
		GO:1901564	organonitrogen compound metabolic process	9	1566	0.00013	ALDH6A1,CLPP,COX2,COX6A2,CYTB,MDH1,ND2,ND4,ND5
		GO:0071704	organic substance metabolic process	11	2656	0.00021	ALDH6A1,CLPP,COX2,COX6A2,CYTB,HAO2,HSP90AA1,MDH1,ND2,ND4,ND5
		GO:0006807	nitrogen compound metabolic process	10	2325	0.00044	ALDH6A1,CLPP,COX2,COX6A2,CYTB,HSP90AA1,MDH1,ND2,ND4,ND5
		GO:0006120	mitochondrial electron transport, NADH to ubiquinone	2	12	0.00084	ND2,ND4
		GO:0097193	intrinsic apoptotic signaling pathway	2	33	0.0053	APOPT1,CLU
		GO:1903364	positive regulation of cellular protein catabolic process	2	36	0.0062	CLU,HSP90AA1
		GO:2001235	positive regulation of apoptotic signaling pathway	2	37	0.0064	APOPT1,CLU
		GO:0009060	aerobic respiration	2	46	0.0094	COX6A2,MDH1
		GO:0050821	protein stabilization	2	49	0.0102	CLU,HSP90AA1
		GO:1902600	proton transmembrane transport	2	66	0.0174	COX2,COX6A2
		GO:0045862	positive regulation of proteolysis	2	76	0.0212	APOPT1,CLU
		GO:0019752	carboxylic acid metabolic process	3	295	0.0248	ALDH6A1,HAO2,MDH1
		GO:0006457	protein folding	2	91	0.0276	CLU,HSP90AA1
		GO:0009967	positive regulation of signal transduction	3	318	0.0281	APOPT1,CLU,HSP90AA1
		GO:0032270	positive regulation of cellular protein metabolic process	3	344	0.0334	APOPT1,CLU,HSP90AA1
		GO:0044093	positive regulation of molecular function	3	376	0.0402	APOPT1,CLU,HSP90AA1
		GO:0043254	regulation of protein complex assembly	2	121	0.0415	CLU,HSP90AA1
	Cellular Component	GO:0005739	mitochondrion	14	733	8.58e-14	ALDH6A1,APOPT1,CKMT2,CLPP,CLU,COX2,COX6A2,CYTB,MDH1,ND1,ND2,ND3,ND4,ND5
		GO:0005746	mitochondrial respirasome	8	76	6.93e-13	COX2,COX6A2,CYTB,ND1,ND2,ND3,ND4,ND5
		GO:0098803	respiratory chain complex	8	77	6.93e-13	COX2,COX6A2,CYTB,ND1,ND2,ND3,ND4,ND5
		GO:0098800	inner mitochondrial membrane protein complex	8	111	4.88e-12	COX2,COX6A2,CYTB,ND1,ND2,ND3,ND4,ND5
		GO:0044429	mitochondrial part	11	515	1.8e-11	CKMT2,CLPP,CLU,COX2,COX6A2,CYTB,ND1,ND2,ND3,ND4,ND5
		GO:0031966	mitochondrial membrane	10	404	4.82e-11	CKMT2,CLU,COX2,COX6A2,CYTB,ND1,ND2,ND3,ND4,ND5
		GO:0005743	mitochondrial inner membrane	9	316	1.81e-10	CKMT2,COX2,COX6A2,CYTB,ND1,ND2,ND3,ND4,ND5
		GO:0043231	intracellular membrane-bounded organelle	17	3137	4.81e-10	ALDH6A1,APOPT1,CKMT2,CLPP,CLU,COX2,COX6A2,CYTB,HAO2,HSP90AA1,MDH1,ND1,ND2,ND3,ND4,ND5,UBB
		GO:0044444	cytoplasmic part	16	2709	8.99e-10	ALDH6A1,APOPT1,CKMT2,CLPP,CLU,COX2,COX6A2,CYTB,HAO2,HSP90AA1,MDH1,ND1,ND2,ND3,ND4,ND5
		GO:1990204	oxidoreductase complex	6	76	1.24e-09	CYTB,ND1,ND2,ND3,ND4,ND5
		GO:0005737	cytoplasm	17	3615	3.78e-09	ALDH6A1,APOPT1,CKMT2,CLPP,CLU,COX2,COX6A2,CYTB,HAO2,HSP90AA1,MDH1,ND1,ND2,ND3,ND4,ND5,UBB
		GO:0005747	mitochondrial respiratory chain complex I	5	46	8.2e-09	ND1,ND2,ND3,ND4,ND5
		GO:0032991	protein-containing complex	11	1711	9.74e-07	CLPP,CLU,COX2,COX6A2,CYTB,HSP90AA1,ND1,ND2,ND3,ND4,ND5
		GO:0070069	cytochrome complex	3	29	1.57e-05	COX2,COX6A2,CYTB
		GO:0016020	membrane	11	2372	2.36e-05	CKMT2,CLU,COX2,COX6A2,CYTB,HSP90AA1,ND1,ND2,ND3,ND4,ND5
		GO:0016021	integral component of membrane	8	1348	0.00011	COX2,COX6A2,CYTB,ND1,ND2,ND3,ND4,ND5
		GO:0044425	membrane part	9	1790	0.00011	COX2,COX6A2,CYTB,HSP90AA1,ND1,ND2,ND3,ND4,ND5
		GO:0005751	mitochondrial respiratory chain complex IV	2	13	0.00028	COX2,COX6A2
		GO:0043209	myelin sheath	2	72	0.0067	HSP90AA1,MDH1
		GO:0048471	perinuclear region of cytoplasm	2	181	0.0377	CLU,HSP90AA1
	Molecular Function	GO:0016491	oxidoreductase activity	11	356	2.07e-12	ALDH6A1,COX2,COX6A2,CYTB,HAO2,MDH1,ND1,ND2,ND3,ND4,ND5
		GO:0008137	NADH dehydrogenase (ubiquinone) activity	5	26	6.48e-09	ND1,ND2,ND3,ND4,ND5
		GO:0003824	catalytic activity	14	1931	6.57e-09	ALDH6A1,CKMT2,CLPP,COX2,COX6A2,CYTB,HAO2,HSP90AA1,MDH1,ND1,ND2,ND3,ND4,ND5
		GO:0009055	electron transfer activity	3	50	0.00029	COX2,COX6A2,CYTB
		GO:0004129	cytochrome-c oxidase activity	2	19	0.0025	COX2,COX6A2
		GO:0048037	cofactor binding	3	224	0.0129	ALDH6A1,CYTB,HAO2
		GO:0016614	oxidoreductase activity, acting on CH-OH group of donors	2	67	0.016	HAO2,MDH1
		GO:0032553	ribonucleotide binding	4	574	0.0178	ALDH6A1,CKMT2,HAO2,HSP90AA1
		GO:0031625	ubiquitin protein ligase binding	2	82	0.0208	CLU,HSP90AA1
		GO:0043167	ion binding	6	1741	0.0335	ALDH6A1,CKMT2,COX2,CYTB,HAO2,HSP90AA1
		GO:0050662	coenzyme binding	2	127	0.034	ALDH6A1,HAO2
		GO:0032559	adenyl ribonucleotide binding	3	411	0.0362	ALDH6A1,CKMT2,HSP90AA1
		GO:0043168	anion binding	4	830	0.037	ALDH6A1,CKMT2,HAO2,HSP90AA1
Liver	Biological Process	GO:0055114	oxidation-reduction process	17	442	3.08e-17	ALDH1A1,ALDH2,ALDH9A1,CAT,COX2,CYP2E1,CYTB,GLUD1,ND1,ND2,ND5,NDUFA1,POLG2,SOD1,SOD2,SORD,TMLHE
		GO:0044281	small molecule metabolic process	16	622	1.32e-13	ALDH1A1,ALDH2,BRP44L,CAT,COX2,CYP2E1,CYTB,GATM,GLUD1,HAGH,ND2,ND5,PCCB,POLG2,SHMT1,SORD
		GO:0008152	metabolic process	23	2889	9.41e-11	ALDH1A1,ALDH2,ALDH9A1,BRP44L,CAT,COX2,CYP2E1,CYTB,GATM,GLUD1,HAGH,ND1,ND2,ND5,NDUFA1,PCCB,POLG2,SHMT1,SOD1,SOD2,SORD,TMBIM6,TMLHE
		GO:0044237	cellular metabolic process	22	2565	9.41e-11	ALDH1A1,ALDH2,ALDH9A1,BRP44L,CAT,COX2,CYP2E1,CYTB,GATM,GLUD1,HAGH,ND1,ND2,ND5,PCCB,POLG2,SHMT1,SOD1,SOD2,SORD,TMBIM6,TMLHE
		GO:0009987	cellular process	24	4131	1.04e-08	ALDH1A1,ALDH2,ALDH9A1,BRP44L,CAT,COX2,CYP2E1,CYTB,GATM,GLUD1,HAGH,MGST1,ND1,ND2,ND5,NDUFA1,PCCB,POLG2,SHMT1,SOD1,SOD2,SORD,TMBIM6,TMLHE
		GO:0045333	cellular respiration	7	87	1.53e-08	CAT,COX2,CYTB,ND1,ND2,ND5,POLG2
		GO:0017144	drug metabolic process	9	246	1.79e-08	ALDH2,CAT,COX2,CYTB,GATM,ND2,ND5,SHMT1,SOD1
		GO:0006575	cellular modified amino acid metabolic process	6	58	5.95e-08	ALDH9A1,GATM,HAGH,SHMT1,SOD1,TMLHE
		GO:0071704	organic substance metabolic process	19	2656	1.05e-07	ALDH1A1,ALDH2,ALDH9A1,BRP44L,CAT,COX2,CYP2E1,CYTB,GATM,GLUD1,HAGH,ND2,ND5,PCCB,POLG2,SHMT1,SOD1,SORD,TMLHE
		GO:0019752	carboxylic acid metabolic process	8	295	1.21e-06	BRP44L,CYP2E1,GATM,GLUD1,HAGH,PCCB,POLG2,SHMT1
		GO:0042398	cellular modified amino acid biosynthetic process	4	16	1.4e-06	ALDH9A1,GATM,HAGH,TMLHE
		GO:0022904	respiratory electron transport chain	5	56	1.95e-06	COX2,CYTB,ND2,ND5,POLG2
		GO:1901564	organonitrogen compound metabolic process	14	1566	1.95e-06	ALDH9A1,BRP44L,CAT,COX2,CYTB,GATM,GLUD1,HAGH,ND2,ND5,POLG2,SHMT1,SOD1,TMLHE
		GO:0044248	cellular catabolic process	8	500	3.95e-05	ALDH2,CAT,GLUD1,HAGH,PCCB,SOD1,SORD,TMBIM6
		GO:0042773	ATP synthesis coupled electron transport	4	45	4.07e-05	COX2,CYTB,ND2,ND5
		GO:0044282	small molecule catabolic process	5	112	4.07e-05	ALDH2,GLUD1,HAGH,PCCB,SORD
		GO:1901615	organic hydroxy compound metabolic process	5	116	4.48e-05	ALDH1A1,ALDH2,CAT,HAGH,SORD
		GO:0044238	primary metabolic process	15	2516	6.87e-05	ALDH1A1,BRP44L,CAT,COX2,CYP2E1,CYTB,GATM,GLUD1,ND2,ND5,PCCB,POLG2,SHMT1,SOD1,SORD
		GO:0051186	cofactor metabolic process	5	161	0.00017	BRP44L,CAT,HAGH,SHMT1,SOD1
		GO:0009150	purine ribonucleotide metabolic process	5	169	0.00021	BRP44L,COX2,CYTB,ND2,ND5
		GO:0006066	alcohol metabolic process	4	82	0.00024	ALDH1A1,ALDH2,CAT,SORD
		GO:0034641	cellular nitrogen compound metabolic process	11	1489	0.00027	ALDH9A1,BRP44L,COX2,CYTB,HAGH,ND2,ND5,POLG2,SHMT1,SOD1,TMLHE
		GO:0045329	carnitine biosynthetic process	2	2	0.00031	ALDH9A1,TMLHE
		GO:1901566	organonitrogen compound biosynthetic process	7	513	0.00031	ALDH9A1,BRP44L,GATM,HAGH,POLG2,SHMT1,TMLHE
		GO:0072593	reactive oxygen species metabolic process	3	28	0.00033	CAT,SOD1,SOD2
		GO:0046034	ATP metabolic process	4	105	0.00049	COX2,CYTB,ND2,ND5
		GO:0098869	cellular oxidant detoxification	3	35	0.00054	CAT,SOD1,SOD2
		GO:0009437	carnitine metabolic process	2	4	0.00062	ALDH9A1,TMLHE
		GO:0000302	response to reactive oxygen species	3	40	0.00066	CAT,SOD1,SOD2
		GO:0006520	cellular amino acid metabolic process	4	118	0.00066	GATM,GLUD1,POLG2,SHMT1
		GO:0009167	purine ribonucleoside monophosphate metabolic process	4	123	0.00071	COX2,CYTB,ND2,ND5
		GO:0019430	removal of superoxide radicals	2	5	0.00072	SOD1,SOD2
		GO:0016999	antibiotic metabolic process	3	47	0.00085	ALDH2,CAT,SOD1
		GO:0032787	monocarboxylic acid metabolic process	4	138	0.00089	BRP44L,CYP2E1,HAGH,PCCB
		GO:0042743	hydrogen peroxide metabolic process	2	8	0.0013	CAT,SOD1
		GO:1901575	organic substance catabolic process	6	490	0.0013	ALDH2,GLUD1,HAGH,PCCB,SOD1,SORD
		GO:0009058	biosynthetic process	9	1291	0.0016	ALDH9A1,BRP44L,GATM,HAGH,POLG2,SHMT1,SOD1,SORD,TMLHE
		GO:0043603	cellular amide metabolic process	5	316	0.0016	BRP44L,HAGH,POLG2,SHMT1,SOD1
		GO:0042136	neurotransmitter biosynthetic process	2	13	0.0026	ALDH9A1,SHMT1
		GO:0017001	antibiotic catabolic process	2	14	0.003	ALDH2,CAT
		GO:0046164	alcohol catabolic process	2	15	0.0033	ALDH2,SORD
		GO:0051188	cofactor biosynthetic process	3	85	0.0036	BRP44L,HAGH,SOD1
		GO:0010035	response to inorganic substance	3	88	0.0039	CAT,SOD1,SOD2
		GO:1901605	alpha-amino acid metabolic process	3	88	0.0039	GATM,GLUD1,SHMT1
		GO:0006790	sulfur compound metabolic process	3	89	0.004	BRP44L,HAGH,SOD1
		GO:0051260	protein homooligomerization	3	91	0.0042	CAT,MGST1,SHMT1
		GO:0042542	response to hydrogen peroxide	2	19	0.0046	CAT,SOD1
		GO:0006749	glutathione metabolic process	2	20	0.005	HAGH,SOD1
		GO:0044249	cellular biosynthetic process	8	1229	0.005	ALDH9A1,BRP44L,GATM,HAGH,POLG2,SHMT1,SOD1,TMLHE
		GO:0007568	aging	2	21	0.0053	SOD1,SOD2
		GO:0006081	cellular aldehyde metabolic process	2	22	0.0057	ALDH9A1,HAGH
		GO:1901576	organic substance biosynthetic process	8	1261	0.0058	ALDH9A1,BRP44L,GATM,HAGH,POLG2,SHMT1,SORD,TMLHE
		GO:0034308	primary alcohol metabolic process	2	23	0.0061	ALDH1A1,ALDH2
		GO:0044255	cellular lipid metabolic process	4	257	0.0063	ALDH1A1,CAT,CYP2E1,PCCB
		GO:1901360	organic cyclic compound metabolic process	8	1331	0.0078	BRP44L,CAT,COX2,CYTB,ND2,ND5,POLG2,SHMT1
		GO:1901700	response to oxygen-containing compound	4	281	0.0084	CAT,SOD1,SOD2,TMBIM6
		GO:0051289	protein homotetramerization	2	33	0.0109	CAT,SHMT1
		GO:1901607	alpha-amino acid biosynthetic process	2	33	0.0109	GATM,SHMT1
		GO:0008652	cellular amino acid biosynthetic process	2	34	0.0113	GATM,SHMT1
		GO:0044272	sulfur compound biosynthetic process	2	34	0.0113	BRP44L,HAGH
		GO:0097164	ammonium ion metabolic process	2	36	0.0124	ALDH9A1,TMLHE
		GO:0070887	cellular response to chemical stimulus	5	557	0.0132	BRP44L,CAT,SOD1,SOD2,TMBIM6
		GO:0042737	drug catabolic process	2	41	0.0151	ALDH2,CAT
		GO:0042775	mitochondrial ATP synthesis coupled electron transport	2	41	0.0151	CYTB,ND2
		GO:0042493	response to drug	3	172	0.0185	CAT,SOD1,TMBIM6
		GO:0046483	heterocycle metabolic process	7	1260	0.0223	BRP44L,COX2,CYTB,ND2,ND5,POLG2,SHMT1
		GO:0033554	cellular response to stress	4	390	0.0227	POLG2,SOD1,SOD2,TMBIM6
		GO:0006725	cellular aromatic compound metabolic process	7	1273	0.023	BRP44L,COX2,CYTB,ND2,ND5,POLG2,SHMT1
		GO:0043066	negative regulation of apoptotic process	3	192	0.0238	CAT,SOD1,TMBIM6
		GO:0003012	muscle system process	2	55	0.024	GATM,SOD1
		GO:0044283	small molecule biosynthetic process	3	208	0.0289	GATM,SHMT1,SORD
		GO:0065003	protein-containing complex assembly	4	446	0.0342	CAT,MGST1,NDUFA1,SHMT1
		GO:0043604	amide biosynthetic process	3	237	0.0399	BRP44L,HAGH,POLG2
		GO:0046395	carboxylic acid catabolic process	2	76	0.0418	GLUD1,PCCB
		GO:0006518	peptide metabolic process	3	249	0.0445	HAGH,POLG2,SOD1
	Cellular Component	GO:0005739	mitochondrion	21	733	8.72e-21	ALDH2,BRP44L,CAT,COX2,CYTB,FAM210A,GATM,GLUD1,HAGH,MGST1,ND1,ND2,ND5,NDUFA1,PCCB,POLG2,SOD1,SOD2,SORD,TMBIM6,TMLHE
		GO:0044429	mitochondrial part	18	515	6e-19	ALDH2,BRP44L,COX2,CYTB,GATM,GLUD1,HAGH,MGST1,ND1,ND2,ND5,NDUFA1,PCCB,POLG2,SOD2,SORD,TMBIM6,TMLHE
		GO:0044444	cytoplasmic part	24	2709	1.95e-13	ALDH1A1,ALDH2,BRP44L,CAT,COX2,CYP2E1,CYTB,FAM210A,GATM,GLUD1,HAGH,MGST1,ND1,ND2,ND5,NDUFA1,PCCB,POLG2,SHMT1,SOD1,SOD2,SORD,TMBIM6,TMLHE
		GO:0005737	cytoplasm	26	3615	4e-13	ALDH1A1,ALDH2,ALDH9A1,BRP44L,CAT,COX2,CYP2E1,CYTB,FAM210A,GATM,GLUD1,HAGH,MGST1,ND1,ND2,ND5,NDUFA1,PCCB,POLG2,SHMT1,SOD1,SOD2,SORD,TMBIM6,TMLHE,UBB
		GO:0031966	mitochondrial membrane	12	404	1.82e-11	BRP44L,COX2,CYTB,GATM,GLUD1,MGST1,ND1,ND2,ND5,NDUFA1,SORD,TMBIM6
		GO:0043231	intracellular membrane-bounded organelle	23	3137	2.58e-11	ALDH2,BRP44L,CAT,COX2,CYP2E1,CYTB,FAM210A,GATM,GLUD1,HAGH,MGST1,ND1,ND2,ND5,NDUFA1,PCCB,POLG2,SOD1,SOD2,SORD,TMBIM6,TMLHE,UBB
		GO:0044446	intracellular organelle part	20	2540	4.34e-10	ALDH2,BRP44L,CAT,COX2,CYP2E1,CYTB,GATM,GLUD1,HAGH,MGST1,ND1,ND2,ND5,NDUFA1,PCCB,POLG2,SOD2,SORD,TMBIM6,TMLHE
		GO:0031090	organelle membrane	14	1145	4.31e-09	BRP44L,CAT,COX2,CYP2E1,CYTB,GATM,GLUD1,MGST1,ND1,ND2,ND5,NDUFA1,SORD,TMBIM6
		GO:0005743	mitochondrial inner membrane	9	316	7.49e-09	BRP44L,COX2,CYTB,GATM,GLUD1,ND1,ND2,ND5,NDUFA1
		GO:0005746	mitochondrial respirasome	6	76	1.57e-08	COX2,CYTB,ND1,ND2,ND5,NDUFA1
		GO:0098803	respiratory chain complex	6	77	1.62e-08	COX2,CYTB,ND1,ND2,ND5,NDUFA1
		GO:0044455	mitochondrial membrane part	7	150	2.01e-08	BRP44L,COX2,CYTB,ND1,ND2,ND5,NDUFA1
		GO:0098800	inner mitochondrial membrane protein complex	6	111	1.14e-07	COX2,CYTB,ND1,ND2,ND5,NDUFA1
		GO:0005759	mitochondrial matrix	7	201	1.25e-07	ALDH2,GLUD1,HAGH,PCCB,POLG2,SOD2,TMLHE
		GO:1990204	oxidoreductase complex	5	76	6.69e-07	CYTB,ND1,ND2,ND5,NDUFA1
		GO:0016020	membrane	15	2372	3.65e-06	BRP44L,CAT,COX2,CYP2E1,CYTB,FAM210A,GATM,GLUD1,MGST1,ND1,ND2,ND5,NDUFA1,SORD,TMBIM6
		GO:0005747	mitochondrial respiratory chain complex I	4	46	4.02e-06	ND1,ND2,ND5,NDUFA1
		GO:0016021	integral component of membrane	10	1348	0.0001	BRP44L,COX2,CYTB,FAM210A,MGST1,ND1,ND2,ND5,NDUFA1,TMBIM6
		GO:0044425	membrane part	11	1790	0.00019	BRP44L,COX2,CYP2E1,CYTB,FAM210A,MGST1,ND1,ND2,ND5,NDUFA1,TMBIM6
		GO:0070013	intracellular organelle lumen	8	1121	0.00087	ALDH2,GATM,GLUD1,HAGH,PCCB,POLG2,SOD2,TMLHE
		GO:0031305	integral component of mitochondrial inner membrane	2	22	0.0017	BRP44L,CYTB
		GO:0070069	cytochrome complex	2	29	0.0028	COX2,CYTB
		GO:0005789	endoplasmic reticulum membrane	3	311	0.0305	CYP2E1,MGST1,TMBIM6
		GO:0098827	endoplasmic reticulum subcompartment	3	313	0.0305	CYP2E1,MGST1,TMBIM6
		GO:0032991	protein-containing complex	7	1711	0.0344	COX2,CYTB,ND1,ND2,ND5,NDUFA1,SOD1
	Molecular Function	GO:0016491	oxidoreductase activity	15	356	4.54e-16	ALDH1A1,ALDH2,ALDH9A1,CAT,COX2,CYP2E1,CYTB,GLUD1,ND1,ND2,ND5,SOD1,SOD2,SORD,TMLHE
		GO:0003824	catalytic activity	21	1931	1.61e-12	ALDH1A1,ALDH2,ALDH9A1,CAT,COX2,CYP2E1,CYTB,GATM,GLUD1,HAGH,MGST1,ND1,ND2,ND5,PCCB,POLG2,SHMT1,SOD1,SOD2,SORD,TMLHE
		GO:0048037	cofactor binding	7	224	2.96e-06	ALDH1A1,ALDH2,CAT,CYP2E1,CYTB,SHMT1,SORD
		GO:0004029	aldehyde dehydrogenase (NAD) activity	3	9	2.75e-05	ALDH1A1,ALDH2,ALDH9A1
		GO:0050662	coenzyme binding	5	127	5.48e-05	ALDH1A1,ALDH2,CAT,SHMT1,SORD
		GO:0043167	ion binding	12	1741	0.00016	CAT,COX2,CYP2E1,CYTB,GLUD1,HAGH,PCCB,SHMT1,SOD1,SOD2,SORD,TMLHE
		GO:0046914	transition metal ion binding	6	304	0.00016	COX2,CYP2E1,SOD1,SOD2,SORD,TMLHE
		GO:0004784	superoxide dismutase activity	2	2	0.00018	SOD1,SOD2
		GO:0005488	binding	16	3429	0.00018	ALDH1A1,ALDH2,CAT,COX2,CYP2E1,CYTB,GLUD1,HAGH,PCCB,POLG2,SHMT1,SOD1,SOD2,SORD,TMBIM6,TMLHE
		GO:0008137	NADH dehydrogenase (ubiquinone) activity	3	26	0.00018	ND1,ND2,ND5
		GO:0051287	NAD binding	3	27	0.00018	ALDH1A1,ALDH2,SORD
		GO:0016209	antioxidant activity	3	34	0.00021	CAT,SOD1,SOD2
		GO:0043878	glyceraldehyde-3-phosphate dehydrogenase (NAD+) (non-phosphorylating) activity	2	4	0.00026	ALDH2,ALDH9A1
		GO:0046872	metal ion binding	9	1116	0.00032	CAT,COX2,CYP2E1,CYTB,HAGH,SOD1,SOD2,SORD,TMLHE
		GO:0020037	heme binding	3	51	0.00054	CAT,CYP2E1,CYTB
		GO:1901363	heterocyclic compound binding	10	1534	0.00055	ALDH1A1,ALDH2,CAT,CYP2E1,CYTB,GLUD1,PCCB,POLG2,SHMT1,SORD
		GO:0097159	organic cyclic compound binding	10	1559	0.0006	ALDH1A1,ALDH2,CAT,CYP2E1,CYTB,GLUD1,PCCB,POLG2,SHMT1,SORD
		GO:0036094	small molecule binding	7	807	0.0012	ALDH1A1,ALDH2,CAT,GLUD1,PCCB,SHMT1,SORD
		GO:0000166	nucleotide binding	6	671	0.003	ALDH1A1,ALDH2,CAT,GLUD1,PCCB,SORD
		GO:0042802	identical protein binding	5	439	0.003	CAT,GLUD1,POLG2,SOD1,SORD
		GO:0005507	copper ion binding	2	28	0.0046	COX2,SOD1
		GO:0005506	iron ion binding	2	51	0.0131	CYP2E1,TMLHE
		GO:0009055	electron transfer activity	2	50	0.0131	COX2,CYTB
		GO:0016740	transferase activity	5	628	0.0131	GATM,MGST1,POLG2,SHMT1,SOD1
		GO:0016705	oxidoreductase activity, acting on paired donors, with incorporation or reduction of molecular oxygen	2	54	0.014	CYP2E1,TMLHE
		GO:0016874	ligase activity	2	63	0.0183	PCCB,POLG2
		GO:0016741	transferase activity, transferring one-carbon groups	2	80	0.0279	GATM,SHMT1
Spleen	Biological Process	GO:0055114	oxidation-reduction process	4	442	0.0117	BDH1,CYP11A1,ND3,NDUFA12
	Cellular Component	GO:0044429	mitochondrial part	8	515	7.57e-10	ATP5B,BDH1,CYP11A1,DNAJC19,LYRM7,MGARP,ND3,NDUFA12
		GO:0031966	mitochondrial membrane	7	404	6.12e-09	ATP5B,BDH1,CYP11A1,DNAJC19,MGARP,ND3,NDUFA12
		GO:0005743	mitochondrial inner membrane	6	316	4.01e-08	ATP5B,BDH1,CYP11A1,DNAJC19,ND3,NDUFA12
		GO:0044455	mitochondrial membrane part	5	150	6.04e-08	ATP5B,BDH1,MGARP,ND3,NDUFA12
		GO:0098800	inner mitochondrial membrane protein complex	3	111	0.00012	ATP5B,ND3,NDUFA12
		GO:0044425	membrane part	6	1790	0.00032	ATP5B,BDH1,DNAJC19,MGARP,ND3,NDUFA12
		GO:0005759	mitochondrial matrix	3	201	0.00045	ATP5B,BDH1,LYRM7
		GO:0005747	mitochondrial respiratory chain complex I	2	46	0.00082	ND3,NDUFA12
	Molecular Function	GO:0016491	oxidoreductase activity	4	356	0.0014	BDH1,CYP11A1,ND3,NDUFA12
		GO:0008137	NADH dehydrogenase (ubiquinone) activity	2	26	0.003	ND3,NDUFA12
		GO:0003824	catalytic activity	5	1931	0.014	ATP5B,BDH1,CYP11A1,ND3,NDUFA12
Rumen	Biological Process	GO:0010822	positive regulation of mitochondrion organization	2	22	0.0356	DCN,PPIF
		GO:0044237	cellular metabolic process	7	2565	0.0356	AK2,CKMT1B,DCN,ETHE1,GLYCTK,PPIF,SHMT1
		GO:1901564	organonitrogen compound metabolic process	6	1566	0.0356	AK2,DCN,ETHE1,GLYCTK,PPIF,SHMT1
		GO:0006575	cellular modified amino acid metabolic process	2	58	0.0419	ETHE1,SHMT1
		GO:0016310	phosphorylation	3	292	0.0419	AK2,CKMT1B,GLYCTK
		GO:0044092	negative regulation of molecular function	3	275	0.0419	CKMT1B,DCN,PPIF
	Cellular Component	GO:0044429	mitochondrial part	5	515	0.00044	AK2,CKMT1B,ETHE1,PPIF,TSPO
		GO:0005740	mitochondrial envelope	4	421	0.0016	AK2,CKMT1B,PPIF,TSPO
		GO:0005737	cytoplasm	8	3615	0.0028	AK2,CKMT1B,DCN,ETHE1,GLYCTK,PPIF,SHMT1,TSPO
		GO:0031966	mitochondrial membrane	3	404	0.0098	AK2,CKMT1B,TSPO
		GO:0044444	cytoplasmic part	6	2709	0.0126	AK2,CKMT1B,ETHE1,PPIF,SHMT1,TSPO
		GO:0005759	mitochondrial matrix	2	201	0.0268	ETHE1,PPIF
	Molecular Function	GO:0008144	drug binding	5	492	0.00042	AK2,CKMT1B,GLYCTK,PPIF,SHMT1
		GO:0016301	kinase activity	3	173	0.0046	AK2,CKMT1B,GLYCTK
		GO:0003824	catalytic activity	6	1931	0.0076	AK2,CKMT1B,ETHE1,GLYCTK,PPIF,SHMT1
		GO:0016740	transferase activity	4	628	0.0076	AK2,CKMT1B,GLYCTK,SHMT1
		GO:0097367	carbohydrate derivative binding	4	660	0.0076	AK2,CKMT1B,DCN,GLYCTK
		GO:0036094	small molecule binding	4	807	0.0096	AK2,CKMT1B,GLYCTK,SHMT1
		GO:0043168	anion binding	4	830	0.0096	AK2,CKMT1B,GLYCTK,SHMT1
		GO:0005488	binding	7	3429	0.011	AK2,CKMT1B,DCN,ETHE1,GLYCTK,PPIF,SHMT1
		GO:0005524	ATP binding	3	395	0.011	AK2,CKMT1B,GLYCTK
		GO:0043167	ion binding	5	1741	0.012	AK2,CKMT1B,ETHE1,GLYCTK,SHMT1
		GO:1901363	heterocyclic compound binding	4	1534	0.0344	AK2,CKMT1B,GLYCTK,SHMT1
		GO:0097159	organic cyclic compound binding	4	1559	0.0347	AK2,CKMT1B,GLYCTK,SHMT1
