# Supplementary material for: Diet induced the change of mtDNA copy number and metabolism in Angus cattle
Source: J Anim Sci Biotechnol. 2020 Jul 21;11:84. doi: 10.1186/s40104-020-00482-x (PMC7372754; doi:10.1186/s40104-020-00482-x)
Supplement: Supplementary file 3 — Additional file 3: Table S1. The 326 compounds were detected in blood. Table S2. The 353 compounds were detected in muscle. [file 40104_2020_482_MOESM3_ESM.xlsx]

## Sheet: Blood
Table S1: The 326 compounds were detected in blood
PATHWAY_SORTORDER	BIOCHEMICAL	SUPER_PATHWAY	SUB_PATHWAY	COMP_ID	PLATFORM	CHEMICAL_ID	RI	MASS	CAS	PUBCHEM	CHEMSPIDER	KEGG	Group HMDB_ID	Grain	Grain	Grain	Grain	Grain	Grain	Grain	Grain	Grass	Grass	Grass	Grass	Grass	Grass	Grass	Grass
3010	1,2-propanediol	Xenobiotics	Chemical	38002	GC/MS	100001176	1041	117	57-55-6	1030	13835224	C00583	HMDB01881	439976	457368	411718	480608	303598	199655	699650	1891728	1458315	1472215	584141	5504817	606275	645909	1074311	1786074
735	1,5-anhydroglucitol (1,5-AG)	Carbohydrate	Glycolysis, Gluconeogenesis, and Pyruvate Metabolism	20675	GC/MS	100000580	1788.7	217.1	154-58-5	64960		C07326	HMDB02712	475361	477535	535329	682132	725824	698297	816627	720400	303672	480453	331914	271749	351657	337688	149406	505142
1366	1-arachidonoylglycerophosphocholine (20:4n6)*	Lipid	Lysolipid	33228	LC/MS Pos	100001551	5554	544.3			21403155	C05208		381170	575791	599787	305656	616965	285056	318199	303273	217972	849580	190722	214637	448355	435764	279866	515742
1395	1-arachidonoylglycerophosphoethanolamine*	Lipid	Lysolipid	35186	LC/MS Neg	100001571	5731	500.3		42607465	21403171		HMDB11517	405947	214760	253254	171242	286506	226925	185353	219638	80705	195762	271069	154833	198076	112771	242657	143301
1416	1-arachidonoylglycerophosphoinositol*	Lipid	Lysolipid	34214	LC/MS Neg	100001654	5479	619.4						63162	57345	59021	84513	57616	118569	95932	41211	79264	79900	74943	79311	63805	127288	58766	41158
1370	1-docosapentaenoylglycerophosphocholine (22:5n3)*	Lipid	Lysolipid	37231	LC/MS Pos	100002063	5584	570.4						99814	176050	178657	120337	205821	86651	76686	81221	299459	830544	247826	293168	411537	413319	315866	591040
1368	1-eicosapentaenoylglycerophosphocholine (20:5n3)*	Lipid	Lysolipid	44563	LC/MS Pos	100005351	5519.6	542.4						24120	55974	40708	36253	26516		40593	26801	122507	325951	125094	116163	261175	299076	193526	212031
1400	1-eicosapentaenoylglycerophosphoethanolamine*	Lipid	Lysolipid	44626	LC/MS Neg	100004552	5560.7	498.4						21852	17100	11737	14708	14038	18374	21091	12035	49837	83628	116376	81503	87981	85996	130832	83917
1364	1-eicosatrienoylglycerophosphocholine (20:3)*	Lipid	Lysolipid	33821	LC/MS Pos	100001552	5600	546.4			21403156			403518	529146	837927	238741	754133	264023	199721	266565	195703	460230	160128	238651	301349	277035	304192	617081
1399	1-eicosatrienoylglycerophosphoethanolamine*	Lipid	Lysolipid	44630	LC/MS Neg	100005371	5777	502.3						30436	14270	28871	10073	33570	15933	11581	21051	8279	20870	21481	17269	16370	8340	38747	23572
1357	1-linolenoylglycerophosphocholine (18:3n3)*	Lipid	Lysolipid	44562	LC/MS Neg	100005350	5706	592.1						18561	26759	26931	36794	33695	30044	33332	33146	81053	170350	194799	102380	231241	198903	200156	139572
1355	1-linoleoylglycerophosphocholine (18:2n6)	Lipid	Lysolipid	34419	LC/MS Pos	100001395	5574	520.4		11988421	10160888	C04100		1248858	1853320	1770161	1046607	2052455	993968	851543	1116533	806406	2525427	921034	922297	1519985	1588802	1455119	2088327
1391	1-linoleoylglycerophosphoethanolamine*	Lipid	Lysolipid	32635	LC/MS Neg	100001570	5725	476.3		52925130	21403170		HMDB11507	284903	148575	192631	122798	272085	130823	134319	158683	112327	197377	327952	172756	242384	160098	320606	208819
1412	1-linoleoylglycerophosphoinositol*	Lipid	Lysolipid	36594	LC/MS Neg	100001778	5487	595.3						18657	32818	22541	44319	22448	34717	40298	18406	55435	24456	45049	42074	42185	82645	34944	28813
1421	1-linoleoylglycerophosphoserine*	Lipid	Lysolipid	43676	LC/MS Neg	100004606	5497.4	520.3						468763	333773	226586	370481	255560	373211	404342	191772	317607	519805	557611	434988	386639	454885	567055	467389
1348	1-margaroylglycerophosphocholine (17:0)	Lipid	Lysolipid	33957	LC/MS Pos	100001264	5750	510.4	50930-23-9	24779463		C04230	HMDB12108	84227	87840	238225	74644	217798	36046	111227	122755	76757	765047	112636	144925	151391	155962	183250	343286
1339	1-myristoylglycerophosphocholine (14:0)	Lipid	Lysolipid	45453	LC/MS Pos	100001383	5481	468.3	20559-16-4	460604	405289	C04230	HMDB10379	50737	59455	66297	39208	95532	48800	37151	57574	28011	100196	57574	46907	54489	35699	31172	67471
1352	1-oleoylglycerophosphocholine (18:1)	Lipid	Lysolipid	33960	LC/MS Pos	100001272	5700	522.4	19420-56-5	16081932	17240641			1604401	1880918	2736846	1103629	2449033	838412	947371	1087754	590097	2216972	1240604	797493	1224007	991642	1321543	2650070
1387	1-oleoylglycerophosphoethanolamine	Lipid	Lysolipid	35628	LC/MS Neg	100001569	5928	478.3	89576-29-4	9547071	7826021		HMDB11506	159197	120915	235850	98644	371391	115956	111241	180156	119727	266983	280823	180767	161559	149855	421798	270232
1419	1-oleoylglycerophosphoserine	Lipid	Lysolipid	19260	LC/MS Neg	100000630	5607	522.3		9547099	7826049			486814	424921	242009	345877	308510	290545	305941	249580	365477	427038	501595	519975	415765	487001	1078994	436155
1346	1-palmitoleoylglycerophosphocholine (16:1)*	Lipid	Lysolipid	33230	LC/MS Pos	100001511	5524	494.3		24779461	21403152			232281	237455	292989	175676	224476	146940	109697	236648	46046	295809	100667	103557	166017	101818	101192	192946
1344	1-palmitoylglycerophosphocholine (16:0)	Lipid	Lysolipid	33955	LC/MS Pos	100001263	5671	496.4	17364-16-8	86554	78064			2729173	2661644	4488475	948246	4849571	1381959	726067	1029837	1230712	2451289	1684695	2181227	1802791	1676489	2737467	5350288
1382	1-palmitoylglycerophosphoethanolamine	Lipid	Lysolipid	35631	LC/MS Neg	100001567	5940	452.3		9547069	7826019		HMDB11503	19980	14641	34795	12498	54504	13614	14932	24180	18224	38386	31004	23843	23049	23034	103073	41843
1429	1-palmitoylglycerophosphoglycerol*	Lipid	Lysolipid	45970	LC/MS Neg	100005717	5549.7	483.4		3300276	2548639			6450	6365	3469	14950		15170	15449	5951	7899	5878	4147	4876	5099			5734
1405	1-palmitoylglycerophosphoinositol*	Lipid	Lysolipid	35305	LC/MS Neg	100001655	5573	571.3						7552	6916	6230	14292	6580	8396	9184	5949	16523		9345	11248	10507	14390	12608	7849
1431	1-palmitoylglycerophosphoserine*	Lipid	Lysolipid	46130	LC/MS Neg	100005805	5567.3	496.3		9547100	7826050			25056	29771	17634	33841	30700	30533	40059	22456	38773	39052	55688	86036	54309	59490	583335	46885
1377	1-palmitoylplasmenylethanolamine*	Lipid	Lysolipid	39270	LC/MS Neg	100003000	6153	436.4			10471193			20922	16787	48733	15454	66434	17695	10728	38591	18274	77953	66639	31050	43481	23644	75149	57771
1343	1-pentadecanoylglycerophosphocholine (15:0)*	Lipid	Lysolipid	37418	LC/MS Pos	100002173	5563	482.3						131546	67007	142849	55414	92131	85617	33113	64576	32489	210899	48772	58118	85949	64173	74883	165935
1350	1-stearoylglycerophosphocholine (18:0)	Lipid	Lysolipid	33961	LC/MS Pos	100001271	5844	524.4	19420-57-6	497299	435389			1876002	2126519	3128447	688789	3515655	947910	539300	852879	695111	2026134	1369570	1039310	1539021	1342677	1977614	3810030
1385	1-stearoylglycerophosphoethanolamine	Lipid	Lysolipid	34416	LC/MS Neg	100001461	6200	480.4	69747-55-3	9547068	7826018		HMDB11130	74557	60199	138189	53672	173499	63802	55304	103449	54637	180013	120081	64021	88919	73724	288273	164279
1408	1-stearoylglycerophosphoinositol	Lipid	Lysolipid	19324	LC/MS Neg	100000656	5800	599.4	796963-93-4		21403067			55878	58967	32805	46069	42772	46103	40709	79040	102961	82952	70392	66019	70563	96168	83034	96879
1418	1-stearoylglycerophosphoserine*	Lipid	Lysolipid	45966	LC/MS Neg	100004327	5798.7	524.4		9547101	7826051			101133	102234	48596	71359	81293	72798	63953	64458	129240	123345	142661	236696	135085	187255	2003700	137815
955	10-heptadecenoate (17:1n7)	Lipid	Long Chain Fatty Acid	33971	LC/MS Neg	100001278	5558	267.3	29743-97-3	5312435	4471860			91879	246112	158776	221143	132566	232986	271717	191107	582090	538534	304588	286888	209467	364712	508913	481677
965	10-nonadecenoate (19:1n9)	Lipid	Long Chain Fatty Acid	33972	LC/MS Neg	100001277	5775	295.4	73033-09-7	5312513	4471938		HMDB13622	43990	86416	55830	48636	41269	24455	64131	57831	209418	166924	90567	111261	68275	147408	170158	177410
944	10-undecenoate (11:1n1)	Lipid	Medium Chain Fatty Acid	32497	LC/MS Neg	100001197	5086	183.3	1333-28-4		10771160			5752	4979	6866	8295	3682	12293	11264	7488			6595		4317			7790
1039	13-methylmyristic acid	Lipid	Fatty Acid, Branched	38293	LC/MS Neg	100002344	5498	241.3	2485-71-4	151014	133106			63340	125550	101294	135789	86566	74632	112734	94075	409268	410132	182233	231085	178079	358715	338450	312785
1042	15-methylpalmitate (isobar with 2-methylpalmitate)	Lipid	Fatty Acid, Branched	38768	LC/MS Neg	100002945	5698	269.4						197469	388567	225350	261385	241107	211847	311318	282288	613088	635732	394211	439885	378258	639341	662945	639348
1045	17-methylstearate	Lipid	Fatty Acid, Branched	38296	LC/MS Neg	100002356	5987	297.4	2724-59-6	3083779	2340933			23607	46136	25362	27118	37000	19267	35012	38402	56856	51159	43262	42859	42589	68515	57482	52785
2215	2'-deoxyuridine	Nucleotide	Pyrimidine Metabolism, Uracil containing	1412	LC/MS Neg	536	1608	227.1	951-78-0	13712	13118	C00526	HMDB00012	8397	11613	7682	10545	10096	9726	10005	11457	7507	7363	6704	9577	8314	9102	6086	6344
2519	2,8-quinolinediol	Xenobiotics	Food Component/Plant	42975	GC/MS	100004206	1769.5	290	15450-76-7	97250	87777	C06342		639978	953538	696691	736239	633185	526458	549109	575198	601027	575579	697336	672398	564759	556293	674858	517249
75	2-aminoadipate	Amino Acid	Lysine Metabolism	6146	LC/MS Pos	381	794	162.1	542-32-5;1118-90-7	469	456	C00956	HMDB00510	136268	313027	121777	172211	153286	182204	100017	258111	156519	144431	121561	137794	124444	103049	165858	116751
283	2-aminobutyrate	Amino Acid	Methionine, Cysteine, SAM and Taurine Metabolism	1577	GC/MS	1128	1215.7	130	1492-24-6	439691	388757	C02261	HMDB00650	1319270	1504180	1616561	673621	557123	883310	1056327	1772412	249554	552745	720135	908600	455643	523452	239606	734097
1107	2-aminoheptanoate	Lipid	Fatty Acid, Amino	43761	LC/MS Pos	100004542	2524.2	146.2	1115-90-8	227939	198338			68101	84643	65244	87754	89724	78664	55407	83016	64941	95194	57151	43557	90944	55097	80614	53138
1112	2-aminooctanoate	Lipid	Fatty Acid, Amino	43343	LC/MS Pos	100004227	3384	160.1	644-90-6	69522	62727		HMDB00991	103057	90337	124582	129800	117625	186355	93965	118871	120167	100961	131157	134655	179633	180424	100381	223226
1367	2-arachidonoylglycerophosphocholine*	Lipid	Lysolipid	35256	LC/MS Pos	100001554	5524	544.3			21403158			275187	253387	456940	153275	474195	300568	159529	257921	182381	389869	186867	210641	249950	213713	261014	272525
1396	2-arachidonoylglycerophosphoethanolamine*	Lipid	Lysolipid	32815	LC/MS Neg	100001674	5674	500.3						62188	27464	36952	22419	35850	41131	22387	32724	9876	19149	34915	23068	23746	14909	32967	18559
1371	2-docosapentaenoylglycerophosphocholine (22:5n3)*	Lipid	Lysolipid	37366	LC/MS Pos	100002066	5532	570.3						89252	69379	131981	68851	159529	137268	55714	67100	88924	239594	103546	139425	192000	161107	151599	224527
1397	2-docosapentaenoylglycerophosphoethanolamine*	Lipid	Lysolipid	34875	LC/MS Pos	100002065	5548	528.2						134967	92624	119119	45922	130118	90966	44793	58147	76480	316596	93815	97692	100309	100929	81626	239079
1401	2-eicosapentaenoylglycerophosphoethanolamine*	Lipid	Lysolipid	43254	LC/MS Pos	100004564	5448	500.1						88780	25198	63393	28973	66129	57839	41334	35695	92486	438265	269283	218504	236629	209389	153555	178272
1365	2-eicosatrienoylglycerophosphocholine*	Lipid	Lysolipid	35884	LC/MS Pos	100001558	5565	546.3			21403161			202623	194484	392992	92848	285165	175064	91994	134498	91136	233917	95290	105613	135611	138374	101966	167859
3055	2-ethylhexanoate (isobar with 2-propylpentanoate)	Xenobiotics	Chemical	35490	LC/MS Neg	100002977	3909	143.1						5221	7690	4605	6922	6441	5647	6229	5865	7398	7104	7176	8216	6712	9553	8947	7294
284	2-hydroxybutyrate (AHB)	Amino Acid	Methionine, Cysteine, SAM and Taurine Metabolism	21044	GC/MS	100000933	1169.4	131	3347-90-8	440864	389701	C05984	HMDB00008	1450851	1356926	1036989	1085938	902015	861368	710099	1018834	800043	571544	927251	708262	687513	592605	703348	895859
1178	2-hydroxydecanoate	Lipid	Fatty Acid, Monohydroxy	42489	LC/MS Neg	100004089	4826	187.2	5393-81-7	21488	20195			3105	3865	4028	3148	3009	3407	3195	4113	1650	1894	2777	2669	3105	1835	2632
1054	2-hydroxyglutarate	Lipid	Fatty Acid, Dicarboxylate	37253	GC/MS	100002070	1576	247	40951-21-1	43	42	C02630	HMDB00606	454122	211674	253741	223919	271965	192946	250960	250020	335727	305099	444163	550510	237622	274487	268492	284439
1180	2-hydroxypalmitate	Lipid	Fatty Acid, Monohydroxy	35675	LC/MS Neg	100001579	5508	271.3	764-67-0	92836	83805		HMDB31057	25857	46545	55020	30212	43999	48044	34242	51455	59094	44917	41627	58335	76035	51518	63030	43682
1181	2-hydroxystearate	Lipid	Fatty Acid, Monohydroxy	17945	LC/MS Neg	1239	5705	299.4	629-22-1	69417	62625	C03045		43675	43064	36303	27960	40312	32824	31068	59598	35395	46412	39405	37336	51075	22638	31523	47162
1358	2-linolenoylglycerophosphocholine(18:3n3)*	Lipid	Lysolipid	45869	LC/MS Pos	100005357	5488.2	518.3			13493940			32800	38012	43244	22765	46927	40380	22253	32881	165701	305389	230430	177930	348652	298399	339558	152872
1394	2-linolenoylglycerophosphoethanolamine (18:3n3)*	Lipid	Lysolipid	45978	LC/MS Pos	100005720	5491.3	476.2						126308	38545	77774	54905	77069	59963	36636	65298	89563	327710	209674	245982	370611	164251	185084	222396
1356	2-linoleoylglycerophosphocholine*	Lipid	Lysolipid	35257	LC/MS Pos	100001557	5544	520.4			21403160			621846	577557	981192	372956	1001267	696122	307067	457140	402614	965116	428893	534684	759204	575156	580772	583643
1392	2-linoleoylglycerophosphoethanolamine*	Lipid	Lysolipid	36593	LC/MS Neg	100001776	5650	476.4						61932	23636	40574	30189	37676	39644	20635	46390	16552	17740	47890	23954	47374	14129	43396	23584
250	2-methylbutyrylcarnitine (C5)	Amino Acid	Leucine, Isoleucine and Valine Metabolism	35431	LC/MS Pos	100001509	2439	246.1	31023-25-3	6426901	4932320		HMDB00378	90507	121716	157916	84083	95078	129102	118261	128314	100395	96050	100880	81158	112974	76454	63857	62820
251	2-methylbutyrylglycine	Amino Acid	Leucine, Isoleucine and Valine Metabolism	31928	LC/MS Pos	100001155	2591	160.1	52320-67-9	193872	168243		HMDB00339	206368	147769	159624	211494	168781	221106	233284	178836	139911	327319	143519	211159	268705	282072	220539	176514
1354	2-oleoylglycerophosphocholine*	Lipid	Lysolipid	35254	LC/MS Pos	100001556	5640	522.4			21403159			693639	690012	1542463	256087	1936941	413536	258826	334768	346015	510797	283617	477467	446376	304391	606032	840559
1388	2-oleoylglycerophosphoethanolamine*	Lipid	Lysolipid	35687	LC/MS Neg	100001651	5848	478.3						33553	21616	57435	16083	59624	21525	20096	32191	11143	33230	26932	20704	17815	12668	50759	38661
1420	2-oleoylglycerophosphoserine*	Lipid	Lysolipid	37948	LC/MS Neg	100002312	5577	522.3						62545	57056	33138	44189	32861	81165	57979	38903	33104	43567	40411	49781	29436	37257	73617	54062
1347	2-palmitoleoylglycerophosphocholine*	Lipid	Lysolipid	35819	LC/MS Pos	100001561	5482	494.3			21403164			24993	33580	57322	24301	38428	30676	23046	41641	16288	26202	24497	18185	27943	18957	22302	20683
1345	2-palmitoylglycerophosphocholine*	Lipid	Lysolipid	35253	LC/MS Pos	100001562	5604	496.3		15061532	21403165			255523	300195	487976	175877	389099	204539	105968	185354	65223	377185	92538	92665	111102	92255	84233	463706
1351	2-stearoylglycerophosphocholine*	Lipid	Lysolipid	35255	LC/MS Pos	100001555	5780	524.4		10208382	8383879			142573	158163	324119	53183	386348	52754	60123	75636	77289	263148	158428	127989	211812	177527	216308	294549
116	3-(4-hydroxyphenyl)lactate	Amino Acid	Phenylalanine and Tyrosine Metabolism	32197	LC/MS Neg	240	1395	181.1	6482-98-0	9378	9010	C03672	HMDB00755	102055	96833	98146	83601	70161	76750	54293	80253	53520	58411	65671	61743	43375	46832	50806	47270
1169	3-dehydrocarnitine*	Lipid	Carnitine Metabolism	32654	LC/MS Pos	100001508	1020	160.2	10457-99-5	6991982	5360148	C02636	HMDB12154	1771841	1444352	2090794	1605484	1871058	1881529	1714006	1841291	671310	928404	773326	736359	1145668	1032521	858100	742371
256	3-hydroxy-2-ethylpropionate	Amino Acid	Leucine, Isoleucine and Valine Metabolism	32397	GC/MS	100001170	1269	247.1	4374-62-3	188979	164207		HMDB00396	150009	145528	214791	111558	191246	93484	139699	141325	110974	87734	92691	129956	101058	89874	96645	77149
1173	3-hydroxybutyrate (BHBA)	Lipid	Ketone Bodies	542	GC/MS	254	1203.5	116.9	625-72-9	441	428	C01089	HMDB00357	6536096	5459445	5962493	3838152	5050800	6453157	6193721	5028480	2908857	3717735	4647927	6170896	2541078	4611876	4318588	6024326
2354	3-hydroxyhippurate	Xenobiotics	Benzoate Metabolism	39600	LC/MS Neg	100002122	1670	194.1	1637-75-8	450268	396603		HMDB06116			2139		2701		2986		5783	3713	6157	4477	6202	5921	5325	4378
185	3-indoxyl sulfate	Amino Acid	Tryptophan Metabolism	27672	LC/MS Neg	100000467	2258	212	2642-37-7	10258	9840		HMDB00682	133966	128894	192509	72857	158666	156471	115757	112864	128526	230271	145289	103470	131371	120451	130083	119773
135	3-methoxytyrosine	Amino Acid	Phenylalanine and Tyrosine Metabolism	12017	LC/MS Pos	1342	1765	212.1	300-48-1	1670	8948		HMDB01434	19883	41411	28353	21825	17316	42670	29295	48811	26164	60936	21740	31420	26217	25969		39373
261	3-methyl-2-oxobutyrate	Amino Acid	Leucine, Isoleucine and Valine Metabolism	21047	LC/MS Neg	100000936	1489	115.1	3715-29-5	49	48	C00141	HMDB00019	9989	9128	4335	7542	6938	5645	7143	6110	11225	5788	9106	7095	7694	8539	7158	12234
249	3-methyl-2-oxovalerate	Amino Acid	Leucine, Isoleucine and Valine Metabolism	15676	LC/MS Neg	100000036	2106	129.2	51829-07-3	47	46	C00671	HMDB03736	28719	40315	12078	21928	15570	17154	14346	17097	27778	24777	27258	28768	21227	35620	31128	42844
227	3-methylcrotonylglycine	Amino Acid	Leucine, Isoleucine and Valine Metabolism	31940	LC/MS Pos	100001149	2580	158.1	33008-07-0	169485	148224		HMDB00459		36441			16232	33639		27140	21081	47867	17678	30011		29024	19724	15768
53	3-methylhistidine	Amino Acid	Histidine Metabolism	15677	LC/MS Neg	100000042	911	168.1	368-16-1	64969	58494	C01152	HMDB00479	22855	23017	23903	23110	21623	18731	19711	23226	11357	14116	15222	14174	19669	19567	11705	13401
167	3-phenylpropionate (hydrocinnamate)	Amino Acid	Phenylalanine and Tyrosine Metabolism	15749	LC/MS Neg	100000010	2830	149.1	501-52-0	107	10181339	C05629	HMDB00764	11843	20037	16801	13385	10415	17645	22663	17272	9649	10233	5567	4618	8590	5809	7463	14659
752	3-phosphoglycerate	Carbohydrate	Glycolysis, Gluconeogenesis, and Pyruvate Metabolism	40264	GC/MS	132	1754	357.1	80731-10-8	724	10669764	C00597	HMDB00807	101567	92523	114290	106522	96068	91722	83322	124639	102554	10355	96616	69535	128677	173110		57607
2217	3-ureidopropionate	Nucleotide	Pyrimidine Metabolism, Uracil containing	3155	LC/MS Pos	1053	1062	133.1	462-88-4	111	109	C02642	HMDB00026	172524	116677	169304	226343	140121	198552	155096	260136	110827	93194	102638	56229	144272	128377	32799	157743
345	4-acetamidobutanoate	Amino Acid	Polyamine Metabolism	1558	LC/MS Pos	1113	1724	146.1	3025-96-5	18189	17180	C02946	HMDB03681	99675	92649	97880	112311	100652	116802	101126	92264	79893	71182	88666	80999	69767	80468	61443	73151
2393	4-ethylphenylsulfate	Xenobiotics	Benzoate Metabolism	36099	LC/MS Neg	100001756	3570	201.1	123-07-9			C13637		245252	134301	134399	87027	157149	274698	151426	154451	53833	100826	65317	61607	88935	76102	44637	75514
1055	4-hydroxy-2-oxoglutaric acid	Lipid	Fatty Acid, Dicarboxylate	40062	GC/MS	100002537	1658	333.1	1187-99-1	599	579	C01127	HMDB02070	52244	39999	42497	61482	32619	72829		55320	37317	33530	29019	24995	33172	15350	20432	28424
115	4-hydroxyphenylpyruvate	Amino Acid	Phenylalanine and Tyrosine Metabolism	1669	LC/MS Neg	1141	1716	179.1	156-39-8	979	954	C01179	HMDB00707	14480	19657	18794	12203	10742	25147	10302	12106	4988	5190	11031	7007	3042	4803
220	4-methyl-2-oxopentanoate	Amino Acid	Leucine, Isoleucine and Valine Metabolism	22116	LC/MS Neg	100000551	2200	129.2	816-66-0	70	69	C00233	HMDB00695	27758	36885	14717	19017	17833	18717	17674	23594	32208	27018	26965	29664	23754	37851	30855	39155
2383	4-methylcatechol sulfate	Xenobiotics	Benzoate Metabolism	42493	LC/MS Neg	100004111	2666.4	203						52041	37864	67809	32463	30254	73659	47660	58613	15707	30601	21802	18078	28531	23575	14620	22608
2394	4-vinylphenol sulfate	Xenobiotics	Benzoate Metabolism	36098	LC/MS Neg	100001755	3323	199.1	2628-17-3	6426766	4932200	C05627	HMDB04072	36267	25382	12575	16477	14699	25268	18705	16621	4092	3874	7082	5527		9486	5052
341	5-methylthioadenosine (MTA)	Amino Acid	Polyamine Metabolism	1419	LC/MS Pos	212	2427	298.1	2457-80-9	439176	388321	C00170	HMDB01173	24562	38488	15199	48946	23779	21528	29931	16549	26752	35649	21113	24183	40337	42341	18776	23589
360	5-oxoproline	Amino Acid	Glutathione Metabolism	1494	LC/MS Neg	1021	744	128.2	98-79-3	7405	7127	C01879	HMDB00267	270072	252321	250544	271058	229781	174031	219920	217650	255915	180479	258830	236989	234628	221451	220750	259195
1512	7-alpha-hydroxy-3-oxo-4-cholestenoate (7-Hoca)	Lipid	Sterol	36776	LC/MS Neg	100001609	5268	429.4	115538-85-7	3081085	2338765	C17337	HMDB12458	52121	43210	47196	70188	43546	51311	40716	41888	35603	39080	34334	33348	47883	34447	34618	48853
1506	7-beta-hydroxycholesterol	Lipid	Sterol	35092	GC/MS	100001095	2340	456.4	566-27-8	473141	415508		HMDB06119	49300	46410	33596	35339	47785	37352	38534	53924	59061	30384	39145	38951	32992	37074	53235	48511
1690	7-ketodeoxycholate	Lipid	Secondary Bile Acid Metabolism	31904	LC/MS Neg	100001063	4840	405.4	911-40-0	188292	163659		HMDB00391						3116	14099	6597		5280	14694	8355	27351	48814	7181	12621
1151	acetylcarnitine	Lipid	Fatty Acid Metabolism(Acyl Carnitine)	32198	LC/MS Pos	100000802	1203	204.2	5080-50-2	1	5406074	C02571	HMDB00201	3279674	3178069	3745647	2822788	2888202	4585655	3267409	2545810	2301829	2276923	2965485	3159986	3082992	2559484	1926037	2826532
934	acetylphosphate	Energy	Oxidative Phosphorylation	15488	GC/MS	1211	1263	211	94249-01-1	186	181	C00227	HMDB01494	5840298	4784551	5997698	4454249	5329651	3944948	5108407	5921481	4289947	5706026	6222641	4379547	5232490	3839636	6798615	4605611
2138	adenosine	Nucleotide	Purine Metabolism, Adenine containing	555	LC/MS Pos	798	1650	268.1	58-61-7	60961	54923	C00212	HMDB00050				17794		29970			26875	286866	15363	31816			203098	35877
2130	adenosine 5'-diphosphate (ADP)	Nucleotide	Purine Metabolism, Adenine containing	3108	LC/MS Neg	208	700	426.1	20398-34-9	6022	5800	C00008	HMDB01341	96784	92626	46780	66037	63567	35742	61171	79517	80344	21263	81455	62984	64126	110131	10635	186771
2131	adenosine 5'-monophosphate (AMP)	Nucleotide	Purine Metabolism, Adenine containing	32342	LC/MS Pos	209	1210	348.1	149022-20-8	6083	10239183	C00020	HMDB00045	1692431	1384023	1365331	1303253	1952427	3273592	2278851	1276883	4287062	7874547	3416160	5463298	2461975	3198855	11032245	4111244
2272	adenosine 5'diphosphoribose	Cofactors and Vitamins	Nicotinate and Nicotinamide Metabolism	558	LC/MS Neg	215	964	558.1	68414-18-6	192	3674071	C00301	HMDB01178	191831	159178	148735	104064	116117	65758	81044	217724	454735		231762	122039	226939	292922		444540
995	adrenate (22:4n6)	Lipid	Polyunsaturated Fatty Acid (n3 and n6)	32980	LC/MS Neg	100001193	5684	331.3	2091-25-0	5497181	4445971	C16527	HMDB02226	716227	675428	442322	550306	762567	763488	275557	891245	502242	542701	639811	515788	497285	424834	675957	727779
24	alanine	Amino Acid	Alanine and Aspartate Metabolism	1126	GC/MS	811	1147.6	115.9	56-41-7	5950	5735	C00041	HMDB00161	58320956	50967864	61566120	45008076	48099984	50754268	42808736	66430308	16646211	22542264	31757726	26778120	21714598	12424507	13190891	19226840
2126	allantoin	Nucleotide	Purine Metabolism, (Hypo)Xanthine/Inosine containing	1107	GC/MS	1002	1809.8	518.3	97-59-6	204	199	C02350	HMDB00462	770222	700639	917430	618464	725761	506149	650092	765508	531357	882791	663265	597519	538647	548010	771742	627475
236	alpha-hydroxyisovalerate	Amino Acid	Leucine, Isoleucine and Valine Metabolism	33937	GC/MS	100001300	1208	145.1	600-37-3	99823	90190		HMDB00407	304293	204393	117229	210085	148061	138562	173313	130679	127225	126253	261745	82700	164717	190390	236348	213340
281	alpha-ketobutyrate	Amino Acid	Methionine, Cysteine, SAM and Taurine Metabolism	42107	GC/MS	796	1220	231.1	600-18-0	58	2829426	C00109	HMDB00005	915977	591719	1024953	525234	370592	481461	357082	1267234	597561	379807	527380	389522	498052	361993	737915	695245
920	alpha-ketoglutarate	Energy	TCA Cycle	33453	GC/MS	93	1779	419.1	305-72-6;328-50-7;22202-68-2	51	50	C00026	HMDB00208	149150	72518	84905	86013	68610	119299	87423	122391	36896		47867	61472	56319	24888	38801	28517
2290	alpha-tocopherol	Cofactors and Vitamins	Tocopherol Metabolism	1561	GC/MS	1105	2305.4	502.5	59-02-9;10191-41-0	14985	14265	C02477	HMDB01893	24710	30618	41234	33537	23208	44174	18651	18839	47453	38802	32801	59687	74853	37226	46341	15209
385	anserine	Peptide	Dipeptide Derivative	15747	LC/MS Neg	100000044	1126	239.2	10030-52-1	112072	100482	C01262	HMDB00194	28868	24193	32830	24721	15407	32530	26066	37342	26109	11705	24537	34084	89879	67040	11748	22631
785	arabitol	Carbohydrate	Pentose Metabolism	38075	GC/MS	100000012	1687.5	307.1	7643-75-6	94154	84971	C01904	HMDB01851	21611	31093	29753	27057	37807	10494	20306	23682	15025	23693	25783	24119	6757	19884	6819	13082
967	arachidate (20:0)	Lipid	Long Chain Fatty Acid	44679	LC/MS Neg	893	6282	311.3	506-30-9	10467	10035	C06425	HMDB02212	140065	180277	112446	114348	147827	141225	141565	145335	202558	197922	236755	182481	183734	209895	186422	234346
994	arachidonate (20:4n6)	Lipid	Polyunsaturated Fatty Acid (n3 and n6)	1110	LC/MS Neg	229	5525	303.4	506-32-1	444899	392692	C00219	HMDB01043	675622	633481	551621	755384	616144	759154	758755	552727	845681	1020839	500764	965859	614191	982229	1634999	717554
301	arginine	Amino Acid	Urea cycle; Arginine and Proline Metabolism	1638	GC/MS	231	1608.5	142	1119-34-2	232	227	C00062	HMDB00517	1501833	1746504	2072254	1070631	1005903	2000542	1009976	2021885	322809	653835	732155	1183318	479594	746499	375566	359843
29	asparagine	Amino Acid	Alanine and Aspartate Metabolism	512	GC/MS	917	1617.5	188	70-47-3	6267	6031	C00152	HMDB00168	288902	421248	174544	457635	404710	286991	436350	307114	209472	367063	382342	360189	302984	312236	225148	318421
27	aspartate	Amino Acid	Alanine and Aspartate Metabolism	15996	GC/MS	234	1529.7	232	56-84-8	5960	5745	C00049	HMDB00191	3481113	3704153	5577134	2116577	2258680	1975810	1747324	3715348	5644831	11433140	5954986	8427730	5157941	3056780	7570816	6683127
1066	azelate (nonanedioate)	Lipid	Fatty Acid, Dicarboxylate	18362	LC/MS Neg	2029	1322	187.2	123-99-9	2266	2179	C08261	HMDB00784	6797	8191	8775	6182	5348	9269	8601	11775	7160	5212	9177	7681	5576	7125	8257	6714
2361	benzoate	Xenobiotics	Benzoate Metabolism	15778	GC/MS	100000008	1291.5	179	65-85-0	243	238	C00180	HMDB01870	628428	785014	664515	802540	881753	903614	900955	852006	974693	578235	1040861	972645	1053600	722767	831601	835021
2218	beta-alanine	Nucleotide	Pyrimidine Metabolism, Uracil containing	55	GC/MS	244	1451.8	174	56-41-7;107-95-9	239	234	C00099	HMDB00056	164515	112500	212447	131852	83838	134130	143320	243871	36881	62184	114930	101231	78762	41125	29767	36933
229	beta-hydroxyisovaleroylcarnitine	Amino Acid	Leucine, Isoleucine and Valine Metabolism	35433	LC/MS Pos	100001594	1683	262.1	99159-87-2		21403176			211714		198311		337155		221113	154438	188394	264916	225559	278453	195767	235913	228330	154869
12	beta-hydroxypyruvate	Amino Acid	Glycine, Serine and Threonine Metabolism	15686	GC/MS	100000055	1425.1	221	1113-60-6;3369-79-7	964	939	C00168	HMDB01352	57763	52768	87664	53710	39281		64879	85686
1523	beta-sitosterol	Lipid	Sterol	27414	GC/MS	100001033	2380.8	357.4	83-46-5	222284	192962	C01753	HMDB00852		36945	44278	28829	46597	22282	20326	20645	52846	52174	59941	72181	36127	44489	60035	65917
6	betaine	Amino Acid	Glycine, Serine and Threonine Metabolism	3141	LC/MS Pos	799	721	118.2	107-43-7	247	24219951173	C00719	HMDB00043	6906680	6911465	4868642	5606223	5960832	7115442	6952163	5001376	3978422	3035378	4036899	4273263	3072649	4968386	3950673	4210002
2324	biliverdin	Cofactors and Vitamins	Hemoglobin and Porphyrin Metabolism	2137	LC/MS Neg	250	4671	581.2	55482-27-4;55482-27-4	5353439	10628548	C00500	HMDB01008	12320	13267	11310	14523	13174	11199	27929	12691	13187	8628	9163	21743	13668	15563	10216	21958
1134	butyrylcarnitine	Lipid	Fatty Acid Metabolism (also BCAA Metabolism)	32412	LC/MS Pos	100001054	2007	232.2	25576-40-3	439829	184820	C02862	HDMB02013	112902	153534	111960	68622	125269	155664	116233	95481	124116	114024	152543	105407	114417	120899	100882	88492
1135	butyrylglycine	Lipid	Fatty Acid Metabolism (also BCAA Metabolism)	31850	LC/MS Pos	100001151	2077	146.1	20208-73-5	88412	79766		HMDB00808	37869	18356	34375	31644	38075	44751	34484	33093	43292	60962	44838	48706	40876	54923	44938	43161
214	C-glycosyltryptophan*	Amino Acid	Tryptophan Metabolism	32675	LC/MS Pos	100001949	1912	367.1			13218203			32203	44098	39825	36749	37810	41296	45922	46363	34402	35901	34001	32920	31326	32021	27917	24927
1525	campesterol	Lipid	Sterol	39511	GC/MS	100001269	2353	343.4	474-62-4	173183	151215	C01789	HMDB02869	112130	97993	149890	138982	116466	113747	83525	85938	159637	115154	118896	155073	101152	150372	132393	110327
942	caprate (10:0)	Lipid	Medium Chain Fatty Acid	1642	LC/MS Neg	888	5092	171.2	112-37-8	2969	2863	C01571	HMDB00511	19625	29107	16606	20749	27950	15270	26926	16631	31940	23639	19531	26207	30613	27477	40063	31151
938	caproate (6:0)	Lipid	Medium Chain Fatty Acid	32489	LC/MS Neg	926	2766	115.2	142-62-1	8892	8552	C01585	HMDB00535	11601	15913	16560	8048	16730	10387	11672	29710	17811	13357	11528	14472	12346	9514	17265	14331
940	caprylate (8:0)	Lipid	Medium Chain Fatty Acid	32492	LC/MS Neg	932	4367	143.2	124-07-2	379	370	C06423	HMDB00482	5955	7717	5144	5095	7023	4788	5650	5779	9671	8765	8685	11011	9142	9874	10052	8153
1168	carnitine	Lipid	Carnitine Metabolism	15500	LC/MS Pos	100000007	702	162.2	461-05-2	10917	10455	C00318	HMDB00062	494403	568645	588380	429468	616098	471216	512806	315870	971035	529475	955178	839565	1367643	802251	697110	616131
382	carnosine	Peptide	Dipeptide Derivative	1768	LC/MS Neg	249	813	225.2	305-84-0	439224	388363	C00386	HMDB00033	636550	607538	925083	759730	503026	534274	623293	843147	449026	292489	776925	696031	1148068	1053122	314389	826010
2378	catechol sulfate	Xenobiotics	Benzoate Metabolism	35320	LC/MS Neg	100001605	1928	188.9	120-80-9	3083879	2341024	C00090		168264	139315	176237	113320	110867	197437	157090	186000	67303	112931	98338	82010	105832	91247	87105	99718
1651	chenodeoxycholate	Lipid	Primary Bile Acid Metabolism	37789	LC/MS Neg	1123	5250	391.4	474-24-9;474-25-9	10133		C02528	HMDB00518	4760		10616			6058	18341	12801	5453	5979	8211	11837	10483	12291	4972	8400
1648	cholate	Lipid	Primary Bile Acid Metabolism	22842	LC/MS Neg	136	5148	407.4	81-25-4	221493		C00695	HMDB00619	71523	35451	43187	35424	12868	65229	547645	237139	12046	181218	399156	270147	715090	441539	142946	203514
1515	cholestanol	Lipid	Sterol	21131	GC/MS	100000859	2320.8	215.2	80-97-7	6665	6413	C12978	HMDB00908	197272	121710	308787	199138	183076	216683	202024	188623	232563	193067	139313	276841	88606	180202	197793	220447
1502	cholesterol	Lipid	Sterol	63	GC/MS	266	2316.9	329.3	57-88-5	11025495	4937803	C00187	HMDB00067	55795696	48550332	52844408	47534404	51589064	47143528	42736804	46651416	59419800	52230496	56086972	60770592	49410848	51110360	68879768	47485912
1328	choline	Lipid	Phospholipid Metabolism	15506	LC/MS Pos	1256	674	104.2	67-48-1	305	149278	C00114	HMDB00097	6938266	5852207	6942257	6503619	6409777	11863115	7197279	8219535	6746417	8557465	4935810	6426046	7953536	7761621	8064404	7715344
2584	cinnamoylglycine	Xenobiotics	Food Component/Plant	38637	LC/MS Neg	100002253	3139	204.1	16534-24-0	709625	618829			24046	16689	23489	24590	24097	43839	27997	34256	5873	15042	10365	9265	8980	11105	6186	11349
960	cis-vaccenate (18:1n7)	Lipid	Long Chain Fatty Acid	33970	GC/MS	100001228	1987	339.3	506-17-2	5282761	4445888	C08367	HMDB03231	273426	294134	43571	33509	193505	72889	208905	176063	613559	587300	161185	262072	303547	514049	412308	439051
915	citrate	Energy	TCA Cycle	1564	GC/MS	1124	1763.4	273.1	77-92-9	311	305	C00158	HMDB00094	2622910	3195263	3779550	2233563	2667701	1501872	2460829	3546486	3025139	3506188	2149837	1990537	3570135	3698217	2688402	4532843
305	citrulline	Amino Acid	Urea cycle; Arginine and Proline Metabolism	2132	LC/MS Pos	391	715	176.1	372-75-8	9750	810	C00327	HMDB00904	387997	631484	530109	376628	473226	480808	349579	396053	462988	492562	541864	616058	518549	1003437	599117	312863
1582	cortisol	Lipid	Steroid	1712	LC/MS Pos	356	4573	363.2	50-23-7	5754		C00735	HMDB00063	237790	213174	262436	247929	157437	240383	155157	249265	166527	193981	189721	154173	128989	37643	186079	95092
1586	cortisone	Lipid	Steroid	1769	LC/MS Pos	273	4420	361.2	53-06-5	222786	361685	C00762	HMDB02802	34923	35467	35000	36704	39808	54013	42013	60984	45395	17932	29225	44626	32360	36139	37857	44103
328	creatine	Amino Acid	Creatine Metabolism	27718	LC/MS Pos	1221	758	132.1	57-00-1	586	566	C00300	HMDB00064	5005492	5717122	4180708	5059524	3615636	6163987	5916388	5137290	4018972	5159502	4462209	4648039	5001721	5774208	3977620	4761386
329	creatinine	Amino Acid	Creatine Metabolism	513	LC/MS Pos	275	730	114.1	60-27-5	588	568	C00791	HMDB00562	1083885	854748	956673	1041022	733770	802717	1023708	1003550	737877	865273	877136	828663	918462	776291	764324	602119
280	cystathionine	Amino Acid	Methionine, Cysteine, SAM and Taurine Metabolism	15705	GC/MS	310	1979.6	218.1	535-34-2	439258	811	C02291	HMDB00099	514371	354242	668063	501000	422536	440736	475075	634017	248335	326022	315581	256001	343433	332719	254761	223936
285	cysteine	Amino Acid	Methionine, Cysteine, SAM and Taurine Metabolism	31453	GC/MS	800	1560.1	218	52-90-4;56-89-3	5862	5653	C00097	HMDB00574	217771	158535	300454	111620	284739	266337	166448	211710	164882	454208	246241	187784	179217	277324	204130	194348
355	cysteine-glutathione disulfide	Amino Acid	Glutathione Metabolism	35159	LC/MS Pos	100001437	821	427.1	13081-14-6	4247235	3455404		HMDB00656	50374	50799	71365	36229	83994	86257	57300	39937	47441	99296	87164	43982	52810	70055	120365	51762
358	cysteinylglycine	Amino Acid	Glutathione Metabolism	37642	GC/MS	278	1763	240.9	19246-18-5	439498	58762	C01419	HMDB00078	370866	439999	367590	461591	509969	285780	401006	214757	447027	450752	436242	563360	490594	645404	754391	405988
2226	cytidine	Nucleotide	Pyrimidine Metabolism, Cytidine containing	514	LC/MS Neg	827	1351	242.1	65-46-3	6175	5940	C00475	HMDB00089	5478	4293	4039		3219	5499	3397	4922	4435	7579	4209	3239	4418	2125	3739
1167	deoxycarnitine	Lipid	Carnitine Metabolism	36747	LC/MS Pos	100001662	759	146.1	6249-56-5	134	705	C01181	HMDB01161	1126283	1176349	1488643	1646111	1248496	1344952	1324227	1346912	1030465	1297669	1351409	1274642	1420268	1241560	1268587	930172
1659	deoxycholate	Lipid	Secondary Bile Acid Metabolism	1114	LC/MS Neg	302	5268	391.4	83-44-3	222528	389318	C04483	HMDB00626	31498	89330	50814	14266	19821	48818	128432	47958	28967	55080	30288	37807	45454	73614	36907	15722
998	dihomo-linoleate (20:2n6)	Lipid	Polyunsaturated Fatty Acid (n3 and n6)	17805	LC/MS Neg	1231	5722	307.3	2091-39-6	6439848	4944228	C16525	HMDB05060	39886	45667	37564	44811	40539	38408	40977	41902	80722	81736	45738	61429	47360	70867	79163	85195
993	dihomo-linolenate (20:3n3 or n6)	Lipid	Polyunsaturated Fatty Acid (n3 and n6)	35718	LC/MS Neg	100001739	5600	305.4	17046-59-2	5280581	4471954	C03242	HMDB02925	186116	181550	163956	182078	167173	216965	202637	199983	280713	325826	187743	305961	211358	292149	540353	270325
747	dihydroxyacetone phosphate (DHAP)	Carbohydrate	Glycolysis, Gluconeogenesis, and Pyruvate Metabolism	15522	GC/MS	309	1737	315.1	102783-56-2	668	3833110	C00111	HMDB01473	432279	285962	337185	204864	325672	330790	533020	512565	540565	554506	244434	389793	314438	195970	800085	456737
312	dimethylarginine (SDMA + ADMA)	Amino Acid	Urea cycle; Arginine and Proline Metabolism	36808	LC/MS Pos	100001810	812	203.2	102783-24-4	123831	110375	C03626	HMDB01539	88998	107006	88505	241148	77463	279616	257765	155679	64864	121253	81110	74956	90693	72028	88954	130963
1075	docosadioate	Lipid	Fatty Acid, Dicarboxylate	39837	LC/MS Neg	100002952	5283.5	369.4	505-56-6	244872	214170			25957	29844	28145	23601	21233		31009	32297	32367	49714	38451	51984	38992	50762	52689	35473
985	docosahexaenoate (DHA; 22:6n3)	Lipid	Polyunsaturated Fatty Acid (n3 and n6)	19323	LC/MS Neg	100000665	5518	327.3	6217-54-5	445580	393183	C06429	HMDB02183	21255	26356	25137	70530	35206		61118	28840	172837	239072	65907	223986	125156	303216	173425	172160
984	docosapentaenoate (n3 DPA; 22:5n3)	Lipid	Polyunsaturated Fatty Acid (n3 and n6)	32504	LC/MS Neg	100001181	5574	329.4	2234-74-4	6441454		C16513	HMDB01976	92290	101683	84808	154091	112656	142096	156817	105004	655452	923373	362550	653892	597319	816063	737025	739159
996	docosapentaenoate (n6 DPA; 22:5n6)	Lipid	Polyunsaturated Fatty Acid (n3 and n6)	37478	LC/MS Neg	100001580	5625	329.4	25182-74-5	6441454	4945614	C16513	HMDB13123	12704	22522	20053	26105	26590	12753	14698	18557
1070	dodecanedioate	Lipid	Fatty Acid, Dicarboxylate	32388	LC/MS Neg	100001102	2990	229.2	693-23-2	12736	12213	C02678	HMDB00623	4334	6289	4775	2792	3998	4469	9501	7230	6340	11279	11705	7261	11288	10191	6867	9178
3083	EDTA	Xenobiotics	Chemical	32511	LC/MS Neg	100001002	611	291.1	60-00-4	6049	5826	C00284	HMDB15109	5926935	5549952	8695205	8411614	2909920	1126794	1997124	11038724	176772	60491	209994	250063	1887900	550736	39475	87887
1074	eicosanodioate	Lipid	Fatty Acid, Dicarboxylate	39831	LC/MS Neg	100002951	5199.1	341.4	2424-92-2	75502	68030			30474	41102	34485	25919	32466	36411	38759	31490	78940	69695	60983	105558	69732	81876	65109	56456
983	eicosapentaenoate (EPA; 20:5n3)	Lipid	Polyunsaturated Fatty Acid (n3 and n6)	18467	LC/MS Neg	2050	5442	301.3	10-2005-9;10417-94-4	446284	393682	C06428	HMDB01999	29760	39695	43442	45863	50319	52145	53455	36755	418936	475763	224248	483776	300965	584859	640106	388774
970	eicosenoate (20:1n9 or 11)	Lipid	Long Chain Fatty Acid	33587	LC/MS Neg	100001335	5955	309.4		5282768	4445895			56166	116493	57385	58712	57975	59612	88510	67504	176122	108770	84385	72570	86845	108866	135606	143535
2608	equol glucuronide	Xenobiotics	Food Component/Plant	41948	LC/MS Neg	100003895	3195	417.2						4993		6363		3463	6232	4499	6432	34551	111529	70422	55624	95692	65330	60025	55966
2609	equol sulfate	Xenobiotics	Food Component/Plant	40478	LC/MS Neg	100003429	3625	321.2			23936050			5673	6427	3893		4477	4669	5539	7949	75542	140314	64519	99638	128283	96911	102353	72216
2610	ergothioneine	Xenobiotics	Food Component/Plant	37459	LC/MS Pos	100002154	847	230.2	58511-63-0	3032311	2297320	C05570	HMDB03045			121212	240098	203820	566880	180413	114976		553091	394440		284681		503476
2612	erythritol	Xenobiotics	Food Component/Plant	20699	GC/MS	100000846	1517.5	217	149-32-6	222285	13835932	C00503	HMDB02994	181824	112736	159332	108433	135352	113461	99605	112686	96496	83945	82183	81949	86214	93460	96329	90546
909	erythronate*	Carbohydrate	Aminosugar Metabolism	33477	GC/MS	100001320	1546.9	292.1	88759-55-1	2781043	2061231		HMDB00613	133439	120319	131574	94302	120622	134896	135905	141946	112855	141127	155760	119379	115431	130766	119846	145131
1334	ethanolamine	Lipid	Phospholipid Metabolism	1497	GC/MS	420	1304	174.1	141-43-5	700	13835336	C00189	HMDB00149	166287	96018	237036	157506	129854	151092	138329	184342	72903	71456	92799	105690	82630	87261	22424
839	fructose	Carbohydrate	Fructose, Mannose and Galactose Metabolism	577	GC/MS	878	1758	217	57-48-7	5984	5764	C00095	HMDB00660	576703	522064	843323	1128601	1042840	658290	1038581	800075	904368	1005300	1159235	668801	1009936	1160450	1311006	930759
924	fumarate	Energy	TCA Cycle	1643	GC/MS	330	1382.1	245	100-17-8		10197150	C00122	HMDB00134	470851	356980	368728	316133	336928	194344	280137	389307	468693	400641	364825	415533	312986	494730	568286	387807
372	gamma-glutamylisoleucine*	Peptide	Gamma-glutamyl Amino Acid	34456	LC/MS Pos	100001485	2644	261.2		14253342	21403145		HMDB11170	358717	266749	314177	249580	225943	255517	283792	261627	291355	338376	331171	349305	283820	405814	340610	336319
373	gamma-glutamylleucine	Peptide	Gamma-glutamyl Amino Acid	18369	LC/MS Pos	1268	2744	261.2	2566-39-4	151023	133115		HMDB11171	572611	466173	513577	436255	411578	487990	431173	408325	590592	660701	650074	679608	512084	718902	632405	729909
375	gamma-glutamylmethionine	Peptide	Gamma-glutamyl Amino Acid	37539	LC/MS Pos	100001313	1993	279.2	17663-87-5	7009567	5373147			98132	141760	102454	104926	69652	63711	77319	74864	113039	118813	153730	128953	111149	123969	106790	140922
376	gamma-glutamylphenylalanine	Peptide	Gamma-glutamyl Amino Acid	33422	LC/MS Pos	100000491	2846	295.1	7432-24-8	111299	99868		HMDB00594	156698	121760	123564	96654	105752	131395	76880	106332	140244	137514	166970	124614	125161	117202	129905	133559
379	gamma-glutamyltyrosine	Peptide	Gamma-glutamyl Amino Acid	2734	LC/MS Pos	1102	2073	311.2	7432-23-7	94340	85142		HMDB11741	52894	70266	37865	54548	47702	45883	37057	47816	55367	54429	50704	58228	54438	64555	49617	74055
380	gamma-glutamylvaline	Peptide	Gamma-glutamyl Amino Acid	32393	LC/MS Pos	100001126	2040	247.2	2746-34-1	7015683			HMDB11172	303950	239858	302601	275480	250561	283540	262796	246450	351723	361475	344229	426664	314172	466946	433299	429677
738	glucose	Carbohydrate	Glycolysis, Gluconeogenesis, and Pyruvate Metabolism	20488	GC/MS	572	1866.8	217.1	50-99-7	79025	71358	C00031	HMDB00122	306697888	282686624	408434848	344946016	293933792	473302432	321069632	357423008	185368864	184652752	254558160	230001552	179398272	138682176	236344560	191793152
739	glucose-6-phosphate (G6P)	Carbohydrate	Glycolysis, Gluconeogenesis, and Pyruvate Metabolism	31260	GC/MS	291	2042.7	387.2	103192-55-8	5958	19952394	C00668	HMDB01401	51028		12359	17876	29979			30363	16616	68467				38995	289225
36	glutamate	Amino Acid	Glutamate Metabolism	57	LC/MS Pos	561	700	148.1	56-86-0	611	591	C00025	HMDB00148	1350614	1129291	1314799	918126	1264564	1224625	1035508	823871	1266568	876208	1397261	1351382	1508948	1267093	1334637	1024349
37	glutamine	Amino Acid	Glutamate Metabolism	53	LC/MS Pos	563	684	147.2	56-85-9	5961	5746	C00064	HMDB00641	828424	987803	823123	923007	940200	1103194	919605	846613	917437	730209	1012360	760606	1005505	872462	778529	618728
78	glutarate (pentanedioate)	Amino Acid	Lysine Metabolism	396	GC/MS	339	1433.6	261	110-94-1	743	3618533	C00489	HMDB00661	28862	23957	39078	15162	19950	54846	40264	42879	23959	17123	19438	43515	34895	22518	13572	18778
353	glutathione, oxidized (GSSG)	Amino Acid	Glutathione Metabolism	27727	LC/MS Pos	448	1535	613.1	103239-24-3	65359	58835	C00127	HMDB03337	11301915	10378091	8241108	10143000	8928743	8397543	10439592	9438667	7663420	9175935	8640275	9386753	7603237	9044618	8038575	8226678
352	glutathione, reduced (GSH)	Amino Acid	Glutathione Metabolism	2127	LC/MS Pos	496	1274	308.1	70-18-8	124886	111188	C00051	HMDB00125	1091705	914501	827304	3340925	235352	767538	1093791	231442	116528	47550	273175	465127	292415	524280	74914	163158
758	glycerate	Carbohydrate	Glycolysis, Gluconeogenesis, and Pyruvate Metabolism	1572	GC/MS	1052	1360.7	189	600-19-1	752	732	C00258	HMDB00139	119767	149506	115917	111376	134866	112330	143848	102186	148897	133421	135790	96182	119954	86745	101392	119211
1436	glycerol	Lipid	Glycerolipid Metabolism	15122	GC/MS	1254	1311	205	56-81-5	753	733	C00116	HMDB00131	13165697	12641408	16365682	8361460	8177992	13872646	12930485	21059164	8636439	7080912	8332486	6865553	5897248	5864682	8389869	5712901
3086	glycerol 2-phosphate	Xenobiotics	Chemical	27728	GC/MS	100001029	1691.8	243	819-83-0	2526	2431	C02979	HMDB02520	81748	59307	62971	31911	56972	58068	69034	82560	69566	67491	39837	52603	63965	133264	88501	51039
1437	glycerol 3-phosphate (G3P)	Lipid	Glycerolipid Metabolism	15365	GC/MS	100000258	1719.7	357.1	29849-82-9	754	734	C00093	HMDB00126	154947	118875	202276	148580	132600	157573	139099	165482	177908	244617	217353	167930	192262	476542	446380	226565
1331	glycerophosphorylcholine (GPC)	Lipid	Phospholipid Metabolism	15990	LC/MS Pos	100000269	694	258.1	28319-77-9	71920	571409	C00670	HMDB00086	114678	110223	154142	79184	101811	111544	88822	150477	111470	87607	150414	144174	187642	152860	79869	76044
1	glycine	Amino Acid	Glycine, Serine and Threonine Metabolism	11777	GC/MS	340	1166	101.9	56-40-6	750	730	C00037	HMDB00123	37656980	26806892	41902964	24108268	22480024	38321060	28687570	55564568	5873573	15543643	17692328	23636520	13014790	8925239	5750829	8670892
1652	glycochenodeoxycholate	Lipid	Primary Bile Acid Metabolism	32346	LC/MS Neg	1628	5245	448.4	16564-43-5	12544		C05466	HMDB00637	4778	12622	11643	24163	6427	10581	33045	26179	19706	101355	22012	86383	21739	25890	27979	87746
1649	glycocholate	Lipid	Primary Bile Acid Metabolism	18476	LC/MS Neg	342	5104	464.4	475-31-0;863-57-0	10140	9734	C01921	HMDB00138	37378	43543	43393	102037	22122	67740	457928	146439	124916	838318	197301	568389	271977	137629	220748	581758
1660	glycodeoxycholate	Lipid	Secondary Bile Acid Metabolism	18477	LC/MS Neg	100000436	5265	448.4	360-65-6	3035026		C05464	HMDB00631	27556	84743	86411	94444	26424	75887	283788	148213	51675	304003	47417	139203	45826	63659	81104	112562
3087	glycolate (hydroxyacetate)	Xenobiotics	Chemical	15737	GC/MS	203	1119	177	79-14-1	757	737	C00160	HMDB00115	188966	155827	204732	197425	187877	143661	169163	244730	130279	165238	192296	141781	117990	128700	100468	136732
2320	heme	Cofactors and Vitamins	Hemoglobin and Porphyrin Metabolism	41754	LC/MS Pos	100001386	5057	616.2	14875-96-8					5339337	5244719	2995910	3073485	4171489	4143276	2478054	4390922	5702569	8804663	4194049	5678691	4843723	6084493	5464482	8277921
939	heptanoate (7:0)	Lipid	Medium Chain Fatty Acid	1644	LC/MS Neg	925	3695	129.2	111-14-8	8094	7803	C17714	HMDB00666			3853	2447	3278	3163		3874	4431	3927		4579	4789	4152	5373	3946
1072	hexadecanedioate	Lipid	Fatty Acid, Dicarboxylate	35678	LC/MS Neg	100001614	4650	285.2	505-54-4	10459	10027	C19615	HMDB00672	4989	6106	6244	5918	6424	6393	7461	6788	12211	12448	10573	18859	9290	9658	11070	9691
2349	hippurate	Xenobiotics	Benzoate Metabolism	15753	LC/MS Neg	100000014	2136	178.1	495-69-2	464	451	C01586	HMDB00714	1763091	1260075	1725924	1149622	1148031	1869992	1314128	1728206	405986	710622	502726	360798	565796	588563	458195	483544
50	histidine	Amino Acid	Histidine Metabolism	59	LC/MS Neg	355	757	154.1	5934-29-2	6274	752	C00135	HMDB00177	267585	258141	292682	254369	271038	298609	269663	274503	265524	246109	259812	266579	328776	330580	271613	303028
308	homocitrulline	Amino Acid	Urea cycle; Arginine and Proline Metabolism	22138	LC/MS Pos	100000963	832	190.1	1190-49-4	65072	58582	C02427	HMDB00679	85972	27149	38945	23728	34402	28913	31882	19376	37521	35615	37311	37028	32304	26715	27133	25522
277	homocysteine	Amino Acid	Methionine, Cysteine, SAM and Taurine Metabolism	15128	GC/MS	311	1648.2	128	454-29-5	778	757	C00155	HMDB00742	91967	60293	102383	45733	57241	53929	65568	84164	35600	58767	46116	62738	24565	51147	39608	64870
2633	homostachydrine*	Xenobiotics	Food Component/Plant	33009	LC/MS Pos	100001550	1199	158.2	1195-94-4	441447	390180	C08283	HMDB33433	24914		19062	23197	22948	26379		58222	340724	687491	801648	508513	499428	568836	611539	725083
1152	hydroxybutyrylcarnitine*	Lipid	Fatty Acid Metabolism(Acyl Carnitine)	43264	LC/MS Pos	100003926	1475	248.2		53481617			HMDB13127	38291	50785	41920	45113	606943	35223	49780	61237	379760	45354	40261	50737	78817	46697	29470	324363
2117	hypoxanthine	Nucleotide	Purine Metabolism, (Hypo)Xanthine/Inosine containing	3127	LC/MS Neg	171	1313	135.1	68-94-0	790	768	C00262	HMDB00157						13831				8541				3409	18836
3091	iminodiacetate (IDA)	Xenobiotics	Chemical	21025	GC/MS	100000900	1538.8	232	142-73-4	8897	8557	C19911	HMDB11753	12676299	9303815	13788842	14339136	9989489	5994528	6467939	19033820	2248163	3805310	5745924	5154311	3390011	3561661	1691867	3270309
180	indolelactate	Amino Acid	Tryptophan Metabolism	18349	GC/MS	100000463	1964.9	202	832-97-3	92904	83867	C02043	HMDB00671	469788	525297	305192	813130	532603	216003	152708	293674	253308	188748	224829	159644	151861	130012	162067	236141
183	indolepropionate	Amino Acid	Tryptophan Metabolism	32405	LC/MS Pos	100001083	4150	190.1	830-96-6	3744	3613		HMDB02302	105808	134369	127192	77631	66267	123152	163562	49384	56667	64339	83408	71846	69668	54462	63117	55452
2116	inosine	Nucleotide	Purine Metabolism, (Hypo)Xanthine/Inosine containing	1123	LC/MS Neg	361	1600	267.2	58-63-9	6021	21241953	C00294	HMDB00195			5979	2265	2522	14406	3923		2211	23105		2410		3879	41811	2376
2115	inosine 5'-monophosphate (IMP)	Nucleotide	Purine Metabolism, (Hypo)Xanthine/Inosine containing	2133	LC/MS Pos	362	1310	349	4691-65-0	8582	5482599	C00130	HMDB00175	155383	117797	79854	63294	97426	82893	120421	95200	222652	271789	282225	208474	168615	361893	580694	371485
1310	inositol 2-phosphate (I2P)	Lipid	Inositol Metabolism	27725	GC/MS	100001004	2072.9	318.1			10465036	C01177	HMDB01313,HMDB02985,HMDB00213	359814	215077	292107	314937	306411	172504	121101	435158	201247	195677	232463	177680	339557	250712	185502	263307
745	Isobar: fructose 1,6-diphosphate, glucose 1,6-diphosphate, myo-inositol 1,4 or 1,3-diphosphate	Carbohydrate	Glycolysis, Gluconeogenesis, and Pyruvate Metabolism	36984	LC/MS Neg	100002180	572	339						41892	40610	21461	26079	37801	46408	45227	27228	101552	126504	94945	84049	63111	107802	79864	122996
768	Isobar: pentulose 5-phosphates	Carbohydrate	Pentose Phosphate Pathway	37288	GC/MS	100002179	1935	357.2				C00199		37805	43786	58711	31367	39158	56533	24720	26373	47507	75761	39269	28487	24793	35896	165491	22693
262	isobutyrylcarnitine	Amino Acid	Leucine, Isoleucine and Valine Metabolism	33441	LC/MS Pos	100001055	1941	232.2	25518-49-4	168379			HMDB00736	170247	261858	219741	175033	141884	347742	198909	153541	150320	139514	126134	205201	274319	120422	113932	86080
263	isobutyrylglycine	Amino Acid	Leucine, Isoleucine and Valine Metabolism	35437	LC/MS Pos	100001590	2036	146.1	15926-18-8	10855600	9030891		HMDB00730	56069	41834	32925	36526	34112	50273	46640	43178	36465	49707	35878	56131	38208	43764	40659	30969
246	isoleucine	Amino Acid	Leucine, Isoleucine and Valine Metabolism	1125	LC/MS Pos	376	1614	132.1	73-32-5	6306	769	C00407	HMDB00172	28786402	32019782	23981332	26132938	23806154	25313148	24749668	22606390	16699655	30483594	24472148	23976802	21652444	28970490	21930538	28218268
225	isovalerylcarnitine	Amino Acid	Leucine, Isoleucine and Valine Metabolism	34407	LC/MS Pos	100001393	2533	246.2	31023-24-2	6426851	4932271		HMDB00688	406127	799114	526161	621707	476983	557536	526479	393698	320871	463099	266655	346147	299531	333104	320290	184953
224	isovalerylglycine	Amino Acid	Leucine, Isoleucine and Valine Metabolism	35107	LC/MS Neg	100001452	1961	158.1	16284-60-9	546304	475516		HMDB00678	6236	4838	4349	7013	5510	8075	5944	3569	3738	8034	5305	7457	4954	8899	5725	6163
186	kynurenine	Amino Acid	Tryptophan Metabolism	15140	LC/MS Pos	100000265	1902	209.1	2922-83-0	161166	141580	C00328	HMDB00684	1459338	1592517	1288241	2181175	2162880	1278040	1136816	1237101	1194439	1593839	913837	1232866	1053839	1364426	1123377	1705985
755	lactate	Carbohydrate	Glycolysis, Gluconeogenesis, and Pyruvate Metabolism	527	GC/MS	482	1102.8	116.9	79-33-4	612	592	C00186	HMDB00190	571137280	599894656	612927616	619127872	562533568	638979008	603534592	619304384	353855936	340182528	523577856	541750912	440481792	219164176	433580032	315498688
945	laurate (12:0)	Lipid	Medium Chain Fatty Acid	1645	LC/MS Neg	181	5288	199.3	143-07-7	3893	3756	C02679	HMDB00638	61922	82504	70487	73390	64908	73012	75520	71471	115165	87561	79513	112399	80952	87925	84158	79879
217	leucine	Amino Acid	Leucine, Isoleucine and Valine Metabolism	60	LC/MS Pos	397	1674	132.2	61-90-5	6106	5880	C00123	HMDB00687	41984828	43953156	36002340	38849660	34612780	40394016	35790272	34279892	27476292	41920368	37873808	33591544	30488386	42972264	34125064	35820596
989	linoleate (18:2n6)	Lipid	Polyunsaturated Fatty Acid (n3 and n6)	1105	LC/MS Neg	180	5533	279.3	60-33-3	5280450	4444105	C01595	HMDB00673	1390244	1739632	1493594	1930187	1581182	2221136	1943846	1305846	4437135	4344087	2480364	3466316	2184999	3596584	5311856	4115930
1088	linoleate, methyl ester	Lipid	Fatty Acid, Methyl Ester	36801	GC/MS	100001704	1931	95.13	112-63-0	5284421	4447491				39689		17990					168680		96965	58913	71529	402927	188844	75237
991	linolenate [alpha or gamma; (18:3n3 or 6)]	Lipid	Polyunsaturated Fatty Acid (n3 and n6)	34035	LC/MS Neg	100001337	5450	277.3		5280934	4444437	C06427		90776	175847	166840	187922	167371	190696	201200	116505	2861519	2564681	1234680	1964867	1133536	2306716	2355436	2269254
69	lysine	Amino Acid	Lysine Metabolism	1301	GC/MS	407	1836.7	317.2	56-87-1	5962	5747	C00047	HMDB00182	1786400	1324411	2159913	1116107	802483	2168683	1149807	2226526	98676	297878	427015	464163	363238	198736	125626	196203
925	malate	Energy	TCA Cycle	1303	GC/MS	409	1502	233	6915-15-7	525	510	C00149	HMDB00156	704592	603322	768477	723532	702474	596430	554140	751550	800109	557395	775031	770143	729377	615551	721852	674775
845	mannose	Carbohydrate	Fructose, Mannose and Galactose Metabolism	584	GC/MS	803	1753.5	204	3458-28-4	18950	141983	C00159	HMDB00169	8769346	6980795	8704516	8330124	7123846	8249179	6644695	8796820	6205748	4809980	7526523	7303281	5730482	4792670	7739636	6353165
954	margarate (17:0)	Lipid	Long Chain Fatty Acid	1121	LC/MS Neg	891	5733	269.3	506-12-7	10465	10033		HMDB02259	213714	421277	199966	287462	236462	289831	277500	322782	889509	924172	533875	473413	391019	700920	727863	768473
1000	mead acid (20:3n9)	Lipid	Polyunsaturated Fatty Acid (n3 and n6)	35174	LC/MS Neg	100001472	5642	305.4	20590-32-3	5312531	4471956		HMDB10378	17469	16870	15398	20038	19199	14083	27760	23692	9118	15028	10309	10907	11006	14482	15987	10912
268	methionine	Amino Acid	Methionine, Cysteine, SAM and Taurine Metabolism	1302	LC/MS Pos	415	1252	150.1	63-68-3	6137	5907	C00073	HMDB00696	3741508	3814348	3175949	3474599	3263485	3711369	3600783	3453701	2732331	3394499	3447823	3288605	2781494	3552702	3514217	3034727
2247	methylphosphate	Nucleotide	Purine and Pyrimidine Metabolism	37070	GC/MS	100001805	1221	241	7023-27-0	13130	12578			572678	392802	438181	511716	516156	552244	467944	536778	521849	601811	603645	482344	505854	437163	971321	390922
1301	myo-inositol	Lipid	Inositol Metabolism	19934	GC/MS	363	1924.9	217	87-89-8	892	10239179	C00137	HMDB00211	6906727	4987828	6822441	3595245	6377214	6242556	7461413	6876074	3667479	5879539	5388635	4305397	4692485	3782481	4155612	4630519
948	myristate (14:0)	Lipid	Long Chain Fatty Acid	1365	LC/MS Neg	519	5439	227.3	544-63-8	11005	10539	C06424	HMDB00806	376890	698792	578991	560744	456007	668381	656399	563615	1400236	862882	604666	656902	599099	729802	929688	803738
949	myristoleate (14:1n5)	Lipid	Long Chain Fatty Acid	32418	LC/MS Neg	100001198	5338	225.3	544-64-9	5281119	4444564	C08322	HMDB02000	40219	118471	155988	98311	62902	155072	194789	120106	299628	120506	75712	84700	44074	89158	143350	141632
1161	myristoylcarnitine	Lipid	Fatty Acid Metabolism(Acyl Carnitine)	33952	LC/MS Pos	100001270	5113	372.4	18822-89-4	53477791	4932274		HMDB05066	213078	200421	326631	138602	296191	239416	156031	155442	93859	157400	174162	195675	109779	141095	143511	103927
72	N-6-trimethyllysine	Amino Acid	Lysine Metabolism	1498	LC/MS Pos	189	650	189.2	23284-33-5	440120	140379	C03793	HMDB01325	1500651	1457114	1030369	1343549	1238509	1094723	1313886	992754	1241256	1382579	1191470	1357682	1214510	1222928	1068895	1399564
25	N-acetylalanine	Amino Acid	Alanine and Aspartate Metabolism	1585	LC/MS Neg	1110	882	130.1	97-69-8	88064	79449	C02847	HMDB00766	8214	7790	7904	7338	5139	8542	6450	7934	5866	10439	7693	5789	9466	11165	6871	8869
383	N-acetylcarnosine	Peptide	Dipeptide Derivative	43488	LC/MS Neg	100004046	1214	267.2	56353-15-2	9903482	8079136			2197	2308	2218	3080	2949			3172	2654		3077	3720	2279	4682		4821
2	N-acetylglycine	Amino Acid	Glycine, Serine and Threonine Metabolism	27710	GC/MS	100001006	1396.4	143.9	543-24-8	10972	10507		HMDB00532	478263	613743	443426	618881	572706	340344	549073	522301	442946	1176731	923953	1005143	442178	819290	973972	769016
15	N-acetylthreonine	Amino Acid	Glycine, Serine and Threonine Metabolism	33939	LC/MS Neg	100001274	846	160.1	17093-74-2	152204	3841173	C01118		12533	13642	14599	18140	8021	10892	14695	18897	11580	11865	13667	9905	11404	10421	13644	9862
316	N-delta-acetylornithine*	Amino Acid	Urea cycle; Arginine and Proline Metabolism	43249	LC/MS Pos	100004523	836.2	175.1		9920500	8096135			564004	422602	766520	425924	579715	489957	448492	488119	403202	656522	633307	455062	450023	629135	418834	349624
320	N-methyl proline	Amino Acid	Urea cycle; Arginine and Proline Metabolism	37431	LC/MS Pos	100001956	833	130.1	475-11-6	557	541			42663	29037	32600	35987	63481	45080		31861	602423	944776	527648	589333	542615	702051	323527	508931
2176	N1-methylguanosine	Nucleotide	Purine Metabolism, Guanine containing	31609	LC/MS Pos	100001122	1850	298.1	2140-65-0	96373	86996		HMDB01563	16867	18714	699114	847786	718929	20485	17496	15754	15654	15425	12195					13709
2178	N2,N2-dimethylguanosine	Nucleotide	Purine Metabolism, Guanine containing	35137	LC/MS Pos	100001412	2157	312.1	2140-67-2	92919	83878		HMDB04824	15257		593172	651147	573487	13568			16809			14832
71	N6-acetyllysine	Amino Acid	Lysine Metabolism	36752	LC/MS Pos	100001734	1134	189.1	692-04-6	92832	83801	C02727	HMDB00206	212410	243157	258467	225569	169641	166987	189800	200646	100309	218315	156036	140304	133022	153681	111858	99142
2154	N6-carbamoylthreonyladenosine	Nucleotide	Purine Metabolism, Adenine containing	35157	LC/MS Pos	100001415	2656	413	24719-82-2		141829			36702	32737	33592	39189	28482	34619	31014	25160	30398	22511	22932	21113	27689	24295	27790	21413
2252	nicotinamide	Cofactors and Vitamins	Nicotinate and Nicotinamide Metabolism	594	LC/MS Pos	432	1267	123.1	98-92-0	936	911	C00153	HMDB01406	15331146	9536374	10588819	9147243	9180135	9130915	6629940	12309802	13391793	10909874	11374999	12800939	13766771	12612813	15060723	14219968
2257	nicotinamide adenine dinucleotide reduced (NADH)	Cofactors and Vitamins	Nicotinate and Nicotinamide Metabolism	31475	LC/MS Neg	428	1554	664.1	58-68-4;606-68-8	439153	388299	C00004	HMDB01487									7671	2584	5891	2459	2465	4391	3729	11785
964	nonadecanoate (19:0)	Lipid	Long Chain Fatty Acid	1356	LC/MS Neg	892	6073	297.3	646-30-0	12591	12071	C16535	HMDB00772	21905	45556	22423	33501	28627	25438	34937	46401	92990	87989	55317	53626	58243	126873	94416	72992
3021	O-sulfo-L-tyrosine	Xenobiotics	Chemical	45413	LC/MS Neg	100005384	1006.1	260.1		514186	448617			5572	6557	5914	5616	5180	6750	5958	7070	4368	6608	5421	4933	5512	6441	6020	4843
1073	octadecanedioate	Lipid	Fatty Acid, Dicarboxylate	36754	LC/MS Neg	100001615	5033	313.3	871-70-5	70095	63283		HMDB00782	44376	70231	63459	50410	66754	39937	66729	56262	99362	100911	86821	140936	92758	91145	69536	86881
958	oleate (18:1n9)	Lipid	Long Chain Fatty Acid	1359	GC/MS	442	1984.4	339.2	112-80-1	445639	393217	C00712	HMDB00207	1347496	1997806	1664302	1775559	1636975	1597481	1732207	1462194	2776661	1905337	1538857	1565462	1276411	2122644	2119685	1792139
1166	oleoylcarnitine	Lipid	Fatty Acid Metabolism(Acyl Carnitine)	35160	LC/MS Pos	100001501	5202	426.4	38677-66-6	6441392;53477789	21403150		HMDB05065	942883	1016207	1220780	1077098	1480473	1397092	1192955	1112262	465353	890560	711191	636445	623820	680820	567323	564883
361	ophthalmate	Amino Acid	Glutathione Metabolism	34592	LC/MS Pos	100001311	1457	290.1	495-27-2	7018721	7993181		HMDB05765	3007073	3033426	2779224	2075041	2268834	2689716	2703802	3510097	3115361	2262908	3180584	4499665	3866672	4648544	4129969	5413351
303	ornithine	Amino Acid	Urea cycle; Arginine and Proline Metabolism	1493	GC/MS	444	1763.8	142	3184-13-2	6262	6026	C00077	HMDB03374	6531818	5073303	7971767	4035413	2691834	7990861	3946601	9045626	930848	1930822	2229341	2548540	1769844	2136470	1555933	1208401
122	p-cresol sulfate	Amino Acid	Phenylalanine and Tyrosine Metabolism	36103	LC/MS Neg	100001315	2896	187.1	3233-57-7	4615423	3806480	C01468	HMDB11635	1738050	1410930	1611669	1146749	1227590	2017386	1318056	2167604	1112032	1729376	1116748	1059965	1433285	1499569	1159565	1015936
951	palmitate (16:0)	Lipid	Long Chain Fatty Acid	1336	LC/MS Neg	424	5619	255.3	57-10-3	985	960	C00249	HMDB00220	4946296	8411481	5703244	6335238	5529953	6980736	6741955	6693162	12767898	10162720	8058732	7068625	6244649	8294940	10652139	10426684
1081	palmitate, methyl ester	Lipid	Fatty Acid, Methyl Ester	12091	GC/MS	939	1843.8	86.9	112-39-0	8181	7889	C16995										316118	419173	90389	58524	138382	961461	608476	283214
952	palmitoleate (16:1n7)	Lipid	Long Chain Fatty Acid	33447	LC/MS Neg	452	5477	253.3	373-49-9	445638	393216	C08362	HMDB03229	360480	969229	821026	850736	538283	1122492	1245784	747540	2564008	1490922	922147	997592	553960	1152102	1452144	1640643
1473	palmitoyl sphingomyelin	Lipid	Sphingolipid Metabolism	37506	GC/MS	100002107	2524	311.3	6254-89-3	9939941	8115562			29063120	24901014	22783526	23303002	25608388	22691432	22787350	24749236	29995726	27808924	29769940	29942036	27800184	25421814	34320188	23350180
1163	palmitoylcarnitine	Lipid	Fatty Acid Metabolism(Acyl Carnitine)	22189	LC/MS Pos	100000776	5179	400.4	6865-14-1	461	448	C02990	HMDB00222	1238668	1113627	2089215	1201467	1661038	1285757	1282103	1016907	718562	1024052	1158629	881106	789902	917062	1021325	634531
2277	pantothenate	Cofactors and Vitamins	Pantothenate and CoA Metabolism	1508	LC/MS Pos	1024	2218	220.1	137-08-6	6613	6361	C00864	HMDB00210	133126	86668	131452	79875	82514	132967	98634	79503	275164	50191	64327	37392	48159	93199	42538	40128
941	pelargonate (9:0)	Lipid	Medium Chain Fatty Acid	12035	LC/MS Neg	437	4847	157.2	112-05-0	8158	4574394	C01601	HMDB00847	24479	28736	26479	26207	29419	22665	27173	29021	25553	33327	31051	38068	31598	31110	38498	33034
950	pentadecanoate (15:0)	Lipid	Long Chain Fatty Acid	1361	LC/MS Neg	980	5522	241.3	1002-84-2;10002-84-2	13849	13249	C16537	HMDB00826	107126	153910	114902	120202	119068	152847	145109	136926	419389	434434	183828	226088	174794	281672	247360	270613
120	phenol sulfate	Amino Acid	Phenylalanine and Tyrosine Metabolism	32553	LC/MS Neg	100001510	2150	173.1	937-34-8	74426	67018	C02180	HMDB60015	109652	69933	96014	69346	85667	107374	95568	106788	68122	62519	75092	46767	41235	76619	38881	52665
101	phenylacetate	Amino Acid	Phenylalanine and Tyrosine Metabolism	15958	LC/MS Neg	100000011	2127	135.1	103-82-2	999	10181341	C07086	HMDB00209	7423	8392	10578	5556	5319	10745	12455	14108	7746	6261	5641	5777	8089	6358	5865	5513
105	phenylacetylglutamine	Amino Acid	Phenylalanine and Tyrosine Metabolism	35126	LC/MS Neg	100001417	2314	263.2	28047-15-6	92258	270643	C04148	HMDB06344	16968	11598	15910	6341	10098	11427	11907	14371	10091	10029	9498	7761	13533	8554	11307	7861
104	phenylacetylglycine	Amino Acid	Phenylalanine and Tyrosine Metabolism	33945	LC/MS Neg	100001275	2377	192.1	500-98-1	68144	61452	C05598	HMDB00821	637347	477535	613844	340144	451999	640683	575787	654794	463774	668124	571854	538611	636907	724882	662904	438205
93	phenylalanine	Amino Acid	Phenylalanine and Tyrosine Metabolism	64	LC/MS Pos	460	2056	166.1	63-91-2	6140	5910	C00079	HMDB00159	24560148	25451756	21400836	21927074	23655382	23322498	20451464	19814224	19561640	21653832	22636812	22379538	19826554	24885384	20294396	19586634
3108	phenylcarnitine*	Xenobiotics	Chemical	43265	LC/MS Pos	100004555	2595	266.2	105450-08-6					30936	32049	42857	34190	36155	27641	31663	28329	19796	45780	22579	18017	22364	15094	16213	15924
936	phosphate	Energy	Oxidative Phosphorylation	11438	GC/MS	461	1307.7	298.9	7664-38-2	1061	1032	C00009	HMDB01429	251701712	243438448	226792880	207422608	213417248	209783248	229974080	252088048	183218096	219633584	223513968	215957648	201804160	226027440	227689280	164065632
1335	phosphoethanolamine	Lipid	Phospholipid Metabolism	12102	GC/MS	1026	1577.3	299.1	1071-23-4	1015	990	C00346	HMDB00224	375496	273972	322311	218317	157578	277598	191818	343273	62605	81613	155132	188248	151104	88909	64204	95665
2678	phosphoglycolate	Xenobiotics	Food Component/Plant	35874	GC/MS	464	1594	357	13147-57-4	529	65951	C00988	HMDB00816	27102	27577	15429	17270	13245	23390	33903	31250	22933	30117	34988	17585	17284	20449		10571
2981	phthalimide	Xenobiotics	Phthalate	22293	GC/MS	100000818	1583.2	204	85-41-6	6809	6550																482284
2679	phytanate	Xenobiotics	Food Component/Plant	598	GC/MS	466	1976	159.1	14721-66-5	26840	10140204	C01607	HMDB00417,HMDB00801,HMDB00553	48305	66777	61019		41340	57854	73045	72890	358137	328257	256200	347065	371310	492470	427686	198278
86	pipecolate	Amino Acid	Lysine Metabolism	1444	LC/MS Pos	1025	1120	130.1	4043-87-2	849	826	C00408	HMDB00070	337232	376273	407854	301043	396955	385559	383829	416415	263567	354583	397630	361992	308201	308154	358611	329773
324	pro-hydroxy-pro	Amino Acid	Urea cycle; Arginine and Proline Metabolism	35127	LC/MS Pos	100001167	960	229.2	18684-24-7	11673055	9847785		HMDB06695	516544	428420	388106	407857	477745	594233	378418	427423	340139	459451	237181	342080	347078	364398	589627	291826
304	proline	Amino Acid	Urea cycle; Arginine and Proline Metabolism	1898	LC/MS Pos	480	796	116.1	147-85-3	145742	128566	C00148	HMDB00162	4696827	4869775	3606108	3993262	3329441	4378056	4077032	4173538	2723715	3598887	2999209	2899523	2988991	3238445	2943357	4021941
1137	propionylcarnitine	Lipid	Fatty Acid Metabolism (also BCAA Metabolism)	32452	LC/MS Pos	100001162	1589	218.2	17298-37-2	107738	96904	C03017	HMDB00824	1175612	925019	913748	1087521	1210460	2049337	1000729	733906	426605	458016	635483	628403	382956	288754	419388	406498
1138	propionylglycine	Lipid	Fatty Acid Metabolism (also BCAA Metabolism)	31932	LC/MS Pos	100001150	1535	132.1	21709-90-0	98681	89122		HMDB00783	121933	87894	46558	98034	71120	137721	121992	93078	49142	82482	50457	30654	39187	28709	53929	26087
2203	pseudouridine	Nucleotide	Pyrimidine Metabolism, Uracil containing	33442	LC/MS Neg	821	1104	243.1	1445-07-4		21403010	C02067	HMDB00767	62892	57633	62294	64449	52526	57431	62146	64918	46428	57685	46297	46060	46069	57227	47854	54179
2347	pyridoxate	Cofactors and Vitamins	Vitamin B6 Metabolism	31555	LC/MS Neg	100001121	2210	182.1	82-82-6	6723	6467	C00847	HMDB00017	38517	54340	60321	36036	27717	70841	24570	42198	21043	19734	37602	18418	20297	15243	21500	20021
47	pyroglutamine*	Amino Acid	Glutamate Metabolism	32672	LC/MS Pos	100001540	764	129.2	2353-44-8	134508	118562			98933	70668	115832	111302	81738	76908	79263	98153	78771	92344	67250	99895	102093	93398	83200	65515
613	pyroglutamylvaline	Peptide	Dipeptide	32394	LC/MS Neg	100001132	1755	227.2	21282-10-0	152416	134331			18976	7444	10542	5499	6139	4590	6534	10954	10284	6001	10564	12092	9056	4608	4377	3812
935	pyrophosphate (PPi)	Energy	Oxidative Phosphorylation	2078	GC/MS	495	1642.3	451	1466-09-3;2466-09-3	644102	559142	C00013	HMDB00250	733552	684092	435469	539037	438135	333532	412389	890315	348450	374303	540275	271523	551099	186306	232433	338270
754	pyruvate	Carbohydrate	Glycolysis, Gluconeogenesis, and Pyruvate Metabolism	599	GC/MS	823	1130.6	217	127-17-3	1060	96901	C00022	HMDB00243	1650381	757441	2354890	660221	509723	1417970	703639	3256030	1027698	288221	529370	606046	616072	236296	837754	808125
772	ribose	Carbohydrate	Pentose Metabolism	12080	GC/MS	914	1639.2	204	50-69-1	5779	4470639	C00121	HMDB00283	47204	67731	102564	53104	39808	155169	95880	75064	38994						38586	36172
770	ribulose	Carbohydrate	Pentose Metabolism	35855	GC/MS	100000147	1662	306.1	488-84-6	151261	71354	C00309	HMDB00621	16719		24670	23091	11259	30013		27682		10215	22111	33470	12135		22061
276	S-adenosylhomocysteine (SAH)	Amino Acid	Methionine, Cysteine, SAM and Taurine Metabolism	15948	LC/MS Neg	197	1821	383.1	979-92-0	439155	16788012	C00021	HMDB00939	18891	23389	25652	40770	17585	24459	20682	15260	14471	41209	11252	22293	17228	25664	47556	15689
288	S-methylcysteine	Amino Acid	Methionine, Cysteine, SAM and Taurine Metabolism	39592	LC/MS Pos	100002749	869.1	136	1187-84-4	24417	22826		HMDB02108	157731	122195	126199	118660	119992	138185	90038	113698	107775	101711	98960	89292	119269	127607	92019	88877
356	S-methylglutathione	Amino Acid	Glutathione Metabolism	33944	LC/MS Pos	100001259	1610	322.1	2922-56-7	3605667	2841309	C11347		363798	176232	224813	352943	182987	160345	238142	179506	115858	158194	126152	203884	121960	168694	92827	81521
4	sarcosine (N-Methylglycine)	Amino Acid	Glycine, Serine and Threonine Metabolism	1516	GC/MS	1023	1182.9	116	107-97-1	1088	1057	C00213	HMDB00271	1610916	1103228	1570555	1560285	1119032	924487	1022629	2033131	272558	499005	653472	769377	417332	332671	241027	326399
1304	scyllo-inositol	Lipid	Inositol Metabolism	32379	GC/MS	100001215	1893.8	318.2	488-59-5	892	10254646	C06153	HMDB06088	555320	337881	1080081	556276	954621	981527	1242052	835909	355028	461323	1018905	1210775	686274	731849	556839	522907
1067	sebacate (decanedioate)	Lipid	Fatty Acid, Dicarboxylate	32398	LC/MS Neg	100001211	1778	201.2	111-20-6	5192	5004	C08277	HMDB00792	1874	1920	2330		1468	2438	3066	3879	3805	3380	3680	2717	3962	4229	3106	2719
9	serine	Amino Acid	Glycine, Serine and Threonine Metabolism	1648	GC/MS	503	1389.1	204	56-45-1	5951	5736	C00065	HMDB00187	2903842	3098354	3299961	2594253	2924987	3939837	3332076	2805882	495553	1585822	2203400	2229397	1352271	1268843	785048	1000345
202	serotonin (5HT)	Amino Acid	Tryptophan Metabolism	2342	LC/MS Pos	504	1660	177.1	153-98-0	5202	5013	C00780	HMDB00259	458365	248173	370512	342441	444292	635009	462931	211993	92108	224102	292942	265230	180659	150377	171012	111621
842	sorbitol	Carbohydrate	Fructose, Mannose and Galactose Metabolism	15053	GC/MS	506	1843	319.1	6706-59-8	5780	96680	C00794	HMDB00247	508693	454542	482883	265599	573648	552035	359697	558976	173149	341353	421855	371377	294495	373242	397317	270759
1470	sphinganine	Lipid	Sphingolipid Metabolism	17769	LC/MS Pos	313	5175	302.3	3102-56-5	3126	3014	C00836	HMDB00269	150997	61431	176172	107955	174056	129890	66994	113103	70528	117486	129041	95529	71720	62222	72734	64864
1479	sphingosine	Lipid	Sphingolipid Metabolism	17747	LC/MS Pos	297	5197	300.2	123-78-4	5353955	4510275	C00319	HMDB00252	417905	228601	514427	199862	511273	305452	246965	320669	117290	342052	267969	213524	172195	162235	216624	164365
2715	stachydrine	Xenobiotics	Food Component/Plant	34384	LC/MS Pos	100001296	860	144.1	4136-37-2	115244	103115	C10172	HMDB04827	45969	16045	56450	37864	47684	62402	50380	60325	363548	753750	574920	401639	320066	555607	465267	362788
956	stearate (18:0)	Lipid	Long Chain Fatty Acid	1358	LC/MS Neg	439	5886	283.4	57-11-4	5281	5091	C01530	HMDB00827	7352934	10357974	6228468	7610052	6923826	7869102	7894226	8614868	13362965	13620196	10753272	10172544	8183138	13815842	12170345	13748721
1087	stearate, methyl ester	Lipid	Fatty Acid, Methyl Ester	6097	GC/MS	937	1946.4	73.9	112-61-8	8201	7909			159497	564409	105461	539801	685981	127230	497338	167083	2469342	1971737	1215860	1308870	1486436	4392770	3339524	1835369
1474	stearoyl sphingomyelin	Lipid	Sphingolipid Metabolism	19503	GC/MS	1538	2645	311.3	85187-10-6;85187-10-6	6453725	4956085	C00550	HMDB01348	2959020	3030247	3287364	2153137	2310727	2815780	2749500	2719984	3492865	3292583	3275997	2202054	3489133	4768878	2544204	3088017
1164	stearoylcarnitine	Lipid	Fatty Acid Metabolism(Acyl Carnitine)	34409	LC/MS Pos	100001391	5300	428.4	18822-91-8	6426855	21233653		HMDB00848	963575	1368979	1228652	1224146	1601499	1480452	1231815	1239426	603348	1406699	850236	932667	923997	1239026	948989	831831
923	succinate	Energy	TCA Cycle	1437	LC/MS Neg	252	618	117.1	110-15-6	1110	1078	C00042	HMDB00254	50010	37768	40517	29330	41774	55450	46163	46288	25310	21170	35904	45183	27744	25258	19830	21467
922	succinylcarnitine	Energy	TCA Cycle	37058	LC/MS Pos	100001948	1401	262.1						83304	110228	94210	113640	82657	163123	104488	96711	81050	90583	72680	61566	91362	88267	81127	63811
1667	taurolithocholate	Lipid	Secondary Bile Acid Metabolism	31889	LC/MS Neg	100001065	5328	482.4	516-90-5	10595	10150	C02592	HMDB00722	10458	13836	9806	19340	11167	16855	43050	14860	5466	12728	9292	24892	9630	10138	11366	19300
1071	tetradecanedioate	Lipid	Fatty Acid, Dicarboxylate	35669	LC/MS Neg	100001613	3970	257.2	821-38-5	13185	12630		HMDB00872		2698	2573	2328	2253	2438	1672	2425	2894	4340	3732	5157		2893	3461	2691
783	threitol	Carbohydrate	Pentose Metabolism	35854	GC/MS	100001419	1513	217.1	2418-52-2	169019	147828	C16884	HMDB04136	56585	34967	43674	41187	48421	40263	59450	30812	41239	45258	33702	36918	61508		39761
2287	threonate	Cofactors and Vitamins	Ascorbate and Aldarate Metabolism	27738	GC/MS	100001022	1560.7	292.1	70753-61-6	151152	133224	C01620	HMDB00943	110938	179573	67977	160126	147008	76102	108896	170388	269272	157799	137631	175145	206776	180796	158257	205178
14	threonine	Amino Acid	Glycine, Serine and Threonine Metabolism	1284	GC/MS	564	1412.3	218.1	72-19-5	6288	6051	C00188	HMDB00167	829061	1084911	1093246	855515	1043953	1466575	1197069	1012980	101744	336841	305108	487392	256538	305616	99823	156213
253	tigloylglycine	Amino Acid	Leucine, Isoleucine and Valine Metabolism	1598	LC/MS Pos	1161	2523	158.1	35842-45-6	6441567	4945715		HMDB00959	34828	43686	32701	53090	76394	170803	57692	58438	33535	56931	40686	60945	27174	37809	41189	42672
322	trans-4-hydroxyproline	Amino Acid	Urea cycle; Arginine and Proline Metabolism	32306	LC/MS Pos	1001	705	132.1	51-35-4	5810	5605	C01157	HMDB00725	115864	146516	130749	126961	129807	126994	105264	135299	132285	88843	87519	82656	101550	111321	88781	62386
176	tryptophan	Amino Acid	Tryptophan Metabolism	54	LC/MS Pos	565	2445	205.1	73-22-3	6305	6066	C00078	HMDB00929	21011908	21730656	16651819	31304016	27946186	19130196	17250058	16056192	20652376	21170870	20810924	21590026	21265380	23559626	22220210	19012626
106	tyrosine	Amino Acid	Phenylalanine and Tyrosine Metabolism	1299	LC/MS Pos	815	1516	182.1	60-18-4	6057	5833	C00082	HMDB00158	8874105	9533677	8129403	9077928	7736802	9410611	8990805	8556057	5916867	7026381	7256179	7220129	7217025	8194040	6714059	7109344
943	undecanoate (11:0)	Lipid	Medium Chain Fatty Acid	12067	LC/MS Neg	889	5207	185.2	334-48-5	8180	7888	C17715	HMDB00947	11713	16539	17347	18168	12977	14588	13151	8983	14297	8405	15811	22780	17810	18211	19101	13931
2202	uracil	Nucleotide	Pyrimidine Metabolism, Uracil containing	605	GC/MS	825	1370.4	241	66-22-8	1174	1141	C00106	HMDB00300	180210	184271	187605	201907	196325	347814	229568	146810	76836	128168	155981	150152	132529	128601	181006	75990
2125	urate	Nucleotide	Purine Metabolism, (Hypo)Xanthine/Inosine containing	1604	GC/MS	1134	1928	441.2	69-93-2;120K5305	1175		C00366	HMDB00289	629265	421981	1402658	549520	502465	1090008	478752	606452	171327	292786	223935	289156	216031	159087	401726	167285
302	urea	Amino Acid	Urea cycle; Arginine and Proline Metabolism	1670	GC/MS	533	1223.9	171	57-13-6	1176	1143	C00086	HMDB00294	66589644	67672032	60372212	45376156	64049464	48003352	48827748	65223076	57011192	93665760	84832264	74989280	62370564	84107544	88834464	69672864
2201	uridine	Nucleotide	Pyrimidine Metabolism, Uracil containing	606	LC/MS Neg	535	1430	243.1	58-96-8	6029	5807	C00299	HMDB00296	30696	26900	21588	29635	42324	58283	29518	14771	29752	36497	16883	42563	35899	29273	45388	18102
258	valine	Amino Acid	Leucine, Isoleucine and Valine Metabolism	1649	LC/MS Pos	566	1040	118.1	72-18-4	6287	6050	C00183	HMDB00883	30235408	34876380	28026436	29653998	32153490	31844010	28453368	26272862	22026416	36479672	31019680	29306194	26470802	32512698	28669422	30251622
779	xylitol	Carbohydrate	Pentose Metabolism	4966	GC/MS	543	1677.6	307.2	87-99-0	6912	6646	C00379	HMDB02917	77634	48069	54977	52909	53050	70957	59837	50631	56903	39007	62249	44990	47445	42550	45289	45393
777	xylonate	Carbohydrate	Pentose Metabolism	35638	GC/MS	100001627	1722	292	73686-31-7	6602431	5034782	C05411		84351	65648	75158	83627	72735	33562	49045	51558	152018	77480	143965	86220	54122	54286	74765	76921
778	xylose	Carbohydrate	Pentose Metabolism	15835	GC/MS	826	1723.9	204	609-06-3	135191	85957	C00181	HMDB00098	112387	109887	90569	94548	106803	73712	97736	85348	125918	69392	76824	68954	95746	55413	75374	88963

## Sheet: Muscle
Table S2: The 353 compounds were detected in muscle
PATHWAY_SORTORDER	BIOCHEMICAL	SUPER_PATHWAY	SUB_PATHWAY	COMP_ID	PLATFORM	CHEMICAL_ID	RI	MASS	CAS	PUBCHEM	CHEMSPIDER	KEGG	Group HMDB_ID	Grain	Grain	Grain	Grain	Grain	Grain	Grain	Grain	Grass	Grass	Grass	Grass	Grass	Grass	Grass	Grass
3010	1,2-propanediol	Xenobiotics	Chemical	38002	GC/MS	100001176	1041	117	57-55-6	1030	13835224	C00583	HMDB01881	3381706	3049351	2473861	3112830	1103653	1686968	3684580	876611	3071788	1523372	2555800	2622036	1939217	11504702	2806501	4348422
1366	1-arachidonoylglycerophosphocholine (20:4n6)*	Lipid	Lysolipid	33228	LC/MS Pos	100001551	5554	544.3			21403155	C05208		126001	148288	270678	39600	339971	259179	88247	95785	152074	186930	67074	90066	78126	185076	220445	78255
1395	1-arachidonoylglycerophosphoethanolamine*	Lipid	Lysolipid	35186	LC/MS Neg	100001571	5731	500.3		42607465	21403171		HMDB11517	69990	113180	236389	111489	186671	106212	141012	128414	49197	103390	66288	51666	44069	45634	25342	81901
1416	1-arachidonoylglycerophosphoinositol*	Lipid	Lysolipid	34214	LC/MS Neg	100001654	5479	619.4						20591	86334	55320	28750	21082	25808	40495	33871	15144	22660	19990	20018	14811	10955	20380	15549
1456	1-arachidonylglycerol	Lipid	Monoacylglycerol	34397	LC/MS Neg	100001433	5937	303.4	35474-99-8	5282281	4445452	C13857	HMDB11572	8153	31298	21407	33990	20203		20764	17159		4478	14925					8232
1370	1-docosapentaenoylglycerophosphocholine (22:5n3)*	Lipid	Lysolipid	37231	LC/MS Pos	100002063	5584	570.4						77876	80554	135775	39251	97104	99697	30125	58157	88970	65326	68298	74716	26358	120861	140964	59550
1368	1-eicosapentaenoylglycerophosphocholine (20:5n3)*	Lipid	Lysolipid	44563	LC/MS Neg	100005351	5682.6	616.1						5663			2890	6677				3676	19307	7716	12368	11272	15140	10083	17444
1400	1-eicosapentaenoylglycerophosphoethanolamine*	Lipid	Lysolipid	44626	LC/MS Neg	100004552	5560.7	498.4						8397	4165		7745	15897	7567	8781	12951	21251	54961	33272	31530	25570	31621	17553	40653
1399	1-eicosatrienoylglycerophosphoethanolamine*	Lipid	Lysolipid	44630	LC/MS Neg	100005371	5777	502.3						26390	14456	41637	28623	42121	24669	37628	32860	8815	18595	19621	12569	10376	10988	8753	22205
1455	1-linolenoylglycerol	Lipid	Monoacylglycerol	34393	LC/MS Neg	100001435	5795	277.3		53480978	21403134		HMDB11569		3581		3924	5131				15853	13536	8929	12269			6600	11931
1357	1-linolenoylglycerophosphocholine (18:3n3)*	Lipid	Lysolipid	44562	LC/MS Pos	100005350	5527.9	518.4						59704	44344	52410	12784	47361	59618	12619	47383	137102	279252	64612	173558	84040	241682	217815	88897
1453	1-linoleoylglycerol (1-monolinolein)	Lipid	Monoacylglycerol	27447	LC/MS Neg	100001040	6226	279.2	2277-28-3	5283469	4446589			35721	173046	122175	123033	141128	14786	76128	41555	43626	53965	51143	46083	16875	23582	17440	32899
1355	1-linoleoylglycerophosphocholine (18:2n6)	Lipid	Lysolipid	34419	LC/MS Pos	100001395	5574	520.4		11988421	10160888	C04100		199194	294739	522694	106266	796238	483836	58856	124170	466917	498822	163750	319667	65577	576520	742051	90737
1391	1-linoleoylglycerophosphoethanolamine*	Lipid	Lysolipid	36600	LC/MS Pos	100001570	5555	478.2		52925130	21403170		HMDB11507	51790	77298	182585	62539	223284	220853	66068	102931	145124	285058	125276	211526	64421	316843	414221	74454
1442	1-myristoylglycerol (1-monomyristin)	Lipid	Monoacylglycerol	35625	LC/MS Neg	100001618	5965	227.3	75685-84-6	79050	71382	C01885	HMDB11561	15501	66972	59315	23579	38285	13671	40969	30914	93537	18493	15282	12557	8998	8974	8621
1451	1-oleoylglycerol (1-monoolein)	Lipid	Monoacylglycerol	21184	LC/MS Neg	100000924	6457	281.4	111-03-5	5283468	4446588		HMDB11567	121774	643873	150737	201004		68289	197334	209073		21344	113777	18078	34282	10190	14994	31726
1352	1-oleoylglycerophosphocholine (18:1)	Lipid	Lysolipid	33960	LC/MS Pos	100001272	5700	522.4	19420-56-5	16081932	17240641			233831	365872	656203	134629	883322	591363	139616	238842	505973	454565	239223	288356	54406	432123	691830	103651
1387	1-oleoylglycerophosphoethanolamine	Lipid	Lysolipid	35628	LC/MS Neg	100001569	5928	478.3	89576-29-4	9547071	7826021		HMDB11506	58713	153603	245451	109105	144674	101039	179994	164009	88479	155568	148412	93397	53953	59127	36884	92562
1410	1-oleoylglycerophosphoinositol*	Lipid	Lysolipid	36602	LC/MS Neg	100001777	5577	597.4						11159	36854	23328	12962	28997	18517	23592	35097	15449	13946	18899	16329	11785	12598		21705
1419	1-oleoylglycerophosphoserine	Lipid	Lysolipid	19260	LC/MS Neg	100000630	5607	522.3		9547099	7826049			8613	38343	43807	20297	25380	28910	34779	24318	14491	10214	10457	6078		9141	10969	7536
1379	1-oleoylplasmenylethanolamine*	Lipid	Lysolipid	44621	LC/MS Neg	100005372	6105.2	462.5						46501	126729	209793	91390	76446	83361	111249	106712	59774	95655	93970	78783	53190	46970	15898	31948
1346	1-palmitoleoylglycerophosphocholine (16:1)*	Lipid	Lysolipid	33230	LC/MS Pos	100001511	5524	494.3		24779461	21403152			30384	62168	79584	15508	71188	88491	18840	49206	51285	80770	40426	31486	17316	49720	34653	27137
1344	1-palmitoylglycerophosphocholine (16:0)	Lipid	Lysolipid	33955	LC/MS Pos	100001263	5671	496.4	17364-16-8	86554	78064			694992	1094082	635807	218754	665362	1054235	286700	441217	539480	700668	849394	383682	211092	851891	987808	267136
1382	1-palmitoylglycerophosphoethanolamine	Lipid	Lysolipid	35631	LC/MS Neg	100001567	5940	452.3		9547069	7826019		HMDB11503	11515	18327	26889	17967	20677	10055	19958	13615	13099	32182	21659	19694	6280	13026	6072	18409
1429	1-palmitoylglycerophosphoglycerol*	Lipid	Lysolipid	45970	LC/MS Neg	100005717	5549.7	483.4		3300276	2548639			11161	40081	38963	25155	32001	17681	29129	39995	32990	25282	25520	32636	18152	39434	29284	27528
1405	1-palmitoylglycerophosphoinositol*	Lipid	Lysolipid	35305	LC/MS Neg	100001655	5573	571.3						6767	11941	8636	9794	10514	7745	6741	8643	3899			6395	4012			3659
1377	1-palmitoylplasmenylethanolamine*	Lipid	Lysolipid	39270	LC/MS Neg	100003000	6153	436.4			10471193			183598	569167	757693	567871	351886	292719	483136	440698	227051	304582	327667	237726	153587	145670	107690	216633
1449	1-stearoylglycerol (1-monostearin)	Lipid	Monoacylglycerol	21188	GC/MS	100000932	2186.6	399.4	123-94-4;31566-31-1	24699	23095	D01947	HMDB31075	967657	822273	1292737	852864	1403936	910556	762004	1316705	1411061	663744	773354	1274511	549586	844255	767335	870741
1350	1-stearoylglycerophosphocholine (18:0)	Lipid	Lysolipid	33961	LC/MS Pos	100001271	5844	524.4	19420-57-6	497299	435389			50954	131032	121794	68960	102199	129550	78878	70820	45587	81143	147016	50954	46142	81986	94884	52893
1385	1-stearoylglycerophosphoethanolamine	Lipid	Lysolipid	34416	LC/MS Neg	100001461	6200	480.4	69747-55-3	9547068	7826018		HMDB11130	170192	422991	602698	280472	350909	370619	348499	462423	210181	411012	284525	346712	228822	304654	171402	154072
1432	1-stearoylglycerophosphoglycerol	Lipid	Lysolipid	34437	LC/MS Neg	100001462	5826	511.4			21403138			8205	20461	15027	10506	15681	10788	11604	16956	6223		10824	11819	8289	7242		6959
1408	1-stearoylglycerophosphoinositol	Lipid	Lysolipid	19324	LC/MS Neg	100000656	5800	599.4	796963-93-4		21403067			122120	388475	363199	332614	334274	226136	220542	303821	191157	212498	222168	247194	150787	171269	109995	177478
1418	1-stearoylglycerophosphoserine*	Lipid	Lysolipid	45966	LC/MS Neg	100004327	5798.7	524.4		9547101	7826051			66099	244525	192099	150631	123632	110394	181051	135596	65849	87722	106170	90223	48964	61518	40169	53718
1378	1-stearoylplasmenylethanolamine*	Lipid	Lysolipid	39271	LC/MS Neg	100003001	6500	464.4						32900	55768	10008	49811	7373	10245	49459	31388	6988	10059	26117	10112	26860	13894	14700	23673
955	10-heptadecenoate (17:1n7)	Lipid	Long Chain Fatty Acid	33971	LC/MS Neg	100001278	5558	267.3	29743-97-3	5312435	4471860			121301	336924	435257	177800	239870	203341	318123	399012	474297	253633	276816	258465	157811	188014	135733	176216
965	10-nonadecenoate (19:1n9)	Lipid	Long Chain Fatty Acid	33972	LC/MS Neg	100001277	5775	295.4	73033-09-7	5312513	4471938		HMDB13622	14382	59333	121189	30373	51330	40887	112565	76906	142593	103330	74667	75619	56801	46787	25068	49163
1039	13-methylmyristic acid	Lipid	Fatty Acid, Branched	38293	LC/MS Neg	100002344	5498	241.3	2485-71-4	151014	133106			87892	113007	133362	67206	79882	85835	102896	113094	166748	122815	90228	90621	82861	86882	43571	72126
1042	15-methylpalmitate (isobar with 2-methylpalmitate)	Lipid	Fatty Acid, Branched	38768	LC/MS Neg	100002945	5698	269.4						102541	284847	366102	192578	226207	204831	270025	236243	411443	287073	211285	202050	138283	153830	91830	171985
1045	17-methylstearate	Lipid	Fatty Acid, Branched	38296	LC/MS Neg	100002356	5987	297.4	2724-59-6	3083779	2340933			9850	24648	32605	14633	20116	21600	26968	23808	26614	18525	13797	21611	13618	13329		16944
1107	2-aminoheptanoate	Lipid	Fatty Acid, Amino	43761	LC/MS Pos	100004542	2524.2	146.2	1115-90-8	227939	198338			15530					18009	15065	49583		24725	18626		17423	18129	16910
1112	2-aminooctanoate	Lipid	Fatty Acid, Amino	43343	LC/MS Pos	100004227	3384	160.1	644-90-6	69522	62727		HMDB00991	43284	22922	38597	42862	40516	45077	21794	53686	47748	29540	39793	30707	48153	63234	30418	58406
1367	2-arachidonoylglycerophosphocholine*	Lipid	Lysolipid	35256	LC/MS Pos	100001554	5524	544.3			21403158			1153357	1483934	1197672	439946	915322	1024626	503828	786683	492362	978420	891993	436246	626068	834148	1179221	999921
1396	2-arachidonoylglycerophosphoethanolamine*	Lipid	Lysolipid	34656	LC/MS Pos	100001674	5525	502.3						1289973	2831866	2651737	684861	1941378	2471070	1068599	1791840	1086360	1711228	1363799	944029	956734	1696180	1893821	1133680
1398	2-docosahexaenoylglycerophosphoethanolamine*	Lipid	Lysolipid	34258	LC/MS Pos	100002061	5512	526.2						41360	89824	61165	29191	44058	79649	35166	47030	56196	114826	107218	89878	75848	123124	135961	123605
1371	2-docosapentaenoylglycerophosphocholine (22:5n3)*	Lipid	Lysolipid	37366	LC/MS Pos	100002066	5532	570.3						392616	474124	348660	125032	439981	378048	138960	240526	452129	757314	649591	299345	440159	705151	755451	626868
1397	2-docosapentaenoylglycerophosphoethanolamine*	Lipid	Lysolipid	34875	LC/MS Pos	100002065	5548	528.2						514701	1174334	964654	170528	820593	974033	313212	743826	938438	1250148	1068984	763890	733555	1402721	1454834	887908
1401	2-eicosapentaenoylglycerophosphoethanolamine*	Lipid	Lysolipid	43254	LC/MS Pos	100004564	5448	500.1						396077	409975	346471	144798	460421	299282	174723	420648	629499	1144004	1004484	583172	759189	1285791	1284621	937555
1365	2-eicosatrienoylglycerophosphocholine*	Lipid	Lysolipid	35884	LC/MS Pos	100001558	5565	546.3			21403161			675234	652442	652374	203330	667869	736079	180538	454231	288327	455776	412811	223729	199178	478840	563682	347513
1054	2-hydroxyglutarate	Lipid	Fatty Acid, Dicarboxylate	37253	GC/MS	100002070	1576	247	40951-21-1	43	42	C02630	HMDB00606	3348782	3172894	994910	1648773	3427403	1270048	1348752	1157876	4498839	2163954	1204628	1040842	1381728	1643319	1598454	2791284
1180	2-hydroxypalmitate	Lipid	Fatty Acid, Monohydroxy	35675	LC/MS Neg	100001579	5508	271.3	764-67-0	92836	83805		HMDB31057	279361	100361	109998	69439	168841	225153	296320	179951	63500	97436	136138	92261	91312	55726	36330	206254
1181	2-hydroxystearate	Lipid	Fatty Acid, Monohydroxy	17945	LC/MS Neg	1239	5705	299.4	629-22-1	69417	62625	C03045		76936	30392	38614	23069	72285	83757	94995	71019	30176	56510	62369	56822	36537	50897	24645	56441
1358	2-linolenoylglycerophosphocholine(18:3n3)*	Lipid	Lysolipid	45869	LC/MS Pos	100005357	5488.2	518.3			13493940			457749	284809	217620	210473	368539	195192	123788	215363	1063655	1402691	1557504	937338	1226161	1320462	1962505	1857395
1394	2-linolenoylglycerophosphoethanolamine (18:3n3)*	Lipid	Lysolipid	45978	LC/MS Pos	100005720	5491.3	476.2						245103	261558	185782	116789	301602	188295	91970	225863	920701	966339	827827	912936	749788	855030	1289202	902353
1454	2-linoleoylglycerol (2-monolinolein)	Lipid	Monoacylglycerol	32506	LC/MS Neg	100000987	5988	279.3	3443-82-1	5365676	4517636		HMDB11538	50915	150093	92593	114538	105343	19872	79751	51125	52443	48769	51142	70513	30656	20896	22358	52897
1356	2-linoleoylglycerophosphocholine*	Lipid	Lysolipid	35257	LC/MS Pos	100001557	5544	520.4			21403160			2396541	2502923	1912971	1337628	2816620	2210719	863840	1663420	1627844	2806245	2283117	1524948	1591068	2470509	3095701	2403806
1392	2-linoleoylglycerophosphoethanolamine*	Lipid	Lysolipid	36593	LC/MS Neg	100001776	5650	476.4						139978	110871	208768	265474	305078	79460	107869	154469	151366	237128	182288	219980	151548	138000	95932	261117
250	2-methylbutyrylcarnitine (C5)	Amino Acid	Leucine, Isoleucine and Valine Metabolism	35431	LC/MS Pos	100001509	2439	246.1	31023-25-3	6426901	4932320		HMDB00378	816494	1159812	699652	1425416	972301	751804	824135	455845	864833	886763	801415	531240	918100	532959	770717	339142
1443	2-myristoylglycerol (2-monomyristin)	Lipid	Monoacylglycerol	34383	LC/MS Neg	100001408	5798	227.3	27214-38-6	137938	121585			12067	52693	34322	21018	17737	4203	27004	16934	74749		6699	7205	5482
1452	2-oleoylglycerol (2-monoolein)	Lipid	Monoacylglycerol	21232	LC/MS Neg	100000943	6364.3	281.4	3443-84-3	5319879	4478086			344528	1876469	1531140	819092	1143963	233776	915165	692846	866346	331948	372266	279724	133097	95099	115016	134641
1354	2-oleoylglycerophosphocholine*	Lipid	Lysolipid	35254	LC/MS Pos	100001556	5640	522.4			21403159			3344711	3984377	3118971	1036721	3975299	3876177	1004925	2865909	2569153	2753286	2877299	1526192	1279145	3625801	3661520	1683165
1388	2-oleoylglycerophosphoethanolamine*	Lipid	Lysolipid	35687	LC/MS Neg	100001651	5848	478.3						100524	129479	223488	169186	169157	86389	137336	180381	85014	98026	96620	85714	61561	61800	34422	98204
1435	2-oleoylglycerophosphoglycerol*	Lipid	Lysolipid	46196	LC/MS Neg	100005719	5565	509.5						13716	65971	61557	34417	29088	31809	53616	47452			15138	18061	11065	13592	26330	10832
1411	2-oleoylglycerophosphoinositol*	Lipid	Lysolipid	37232	LC/MS Neg	100002069	5571	597.5						10681	25823	28555	15063	14292	10359	22424	25931	15016	13503	19037	19081	11917	9786	17566	17496
1347	2-palmitoleoylglycerophosphocholine*	Lipid	Lysolipid	35819	LC/MS Pos	100001561	5482	494.3			21403164			341253	549402	425198	166633	510852	355783	143046	472443	218129	356193	292461	185738	183100	361101	293714	361255
1390	2-palmitoleoylglycerophosphoethanolamine*	Lipid	Lysolipid	34871	LC/MS Pos	100001785	5487	452.1						71830	196427	133328	35573	131769	114145	49142	139685	65511	67855	66826	50054	49871	60512	59066	44121
1345	2-palmitoylglycerophosphocholine*	Lipid	Lysolipid	35253	LC/MS Pos	100001562	5604	496.3		15061532	21403165			84420	172738	102905	14885	105504	116807	18675	38119	62081	82359	39345	38445	22884	67982	95487	35519
1409	2-stearoylglycerophosphoinositol*	Lipid	Lysolipid	39223	LC/MS Neg	100003008	5725	599.4						6774	14610	15311	11107	17911	16571	12013	14593	14652	12956	9112	8158	8152	10599	5872
2280	3'-dephosphocoenzyme A	Cofactors and Vitamins	Pantothenate and CoA Metabolism	18289	LC/MS Neg	100000138	2010	686.2	3633-59-8	444485	392407	C00882	HMDB01373	9805	12088	11479	10475	7385	10051	10754	12044	6308	6421	7687	5176	7874	6673	5110	6650
116	3-(4-hydroxyphenyl)lactate	Amino Acid	Phenylalanine and Tyrosine Metabolism	32197	LC/MS Neg	240	1395	181.1	6482-98-0	9378	9010	C03672	HMDB00755	38183	50168	26918	42795	44863	28516	21433	32647	20606	15473	16373	17973	19865	20884	13071	19663
1169	3-dehydrocarnitine*	Lipid	Carnitine Metabolism	32654	LC/MS Pos	100001508	1020	160.2	10457-99-5	6991982	5360148	C02636	HMDB12154	15109981	14132297	21766086	19650288	18322092	14864731	15043885	23651984	8911495	10627936	9349835	7990213	9254831	10870352	9554594	10464112
1173	3-hydroxybutyrate (BHBA)	Lipid	Ketone Bodies	542	GC/MS	254	1203.5	116.9	625-72-9	441	428	C01089	HMDB00357	10095672	5657510	13482629	2934155	7778074	22817746	8650110	10736931	6626913	4674847	10352322	12437206	6046793	11613216	4273076	4834450
264	3-hydroxyisobutyrate	Amino Acid	Leucine, Isoleucine and Valine Metabolism	1549	GC/MS	111	1205	177.11	2068-83-9	87	10140307	C06001	HMDB00336	584265	936487	675284	551546	612782	990851	662199	836270	166638	394136	817032	645201	460020	443510
752	3-phosphoglycerate	Carbohydrate	Glycolysis, Gluconeogenesis, and Pyruvate Metabolism	1414	GC/MS	132	1754	299	80731-10-8	724	10669764	C00597	HMDB00807	68357728	15734983	82676032	2379808	25864872	6308382	10125536	102421208	66558424	17397490	10324000	18919036	10321107	14724896	4574578	12545326
2393	4-ethylphenylsulfate	Xenobiotics	Benzoate Metabolism	36099	LC/MS Neg	100001756	3570	201.1	123-07-9			C13637		5754	6160	3135	2637	4111	4775	4449	3611	2036	2051		1985		3338		1911
350	4-guanidinobutanoate	Amino Acid	Guanidino and Acetamido Metabolism	15681	LC/MS Pos	100000096	1085	146.1	463-003;463-00-3	500	486	C01035	HMDB03464		21791	7634		17586	20675		14057	40052	40948	32156	43375	34004	46483	40663	31763
1175	4-hydroxybutyrate (GHB)	Lipid	Fatty Acid, Monohydroxy	34585	GC/MS	100001507	1277	233.1	502-85-2	10413	9984	C00989	HMDB00710	328978	314316	421945	404207	410131	462009	276299	221982	119133	301301	229134	464745	332095	250662	181247	151853
89	5-aminovalerate	Amino Acid	Lysine Metabolism	18319	LC/MS Pos	100000454	860	118.1	660-88-8	138	135	C00431	HMDB03355	123686	341647	1680880	294239		2064116	423240	365844	713571	574353	223105	710088	320100	1057206	672249	129929
341	5-methylthioadenosine (MTA)	Amino Acid	Polyamine Metabolism	1419	LC/MS Pos	212	2427	298.1	2457-80-9	439176	388321	C00170	HMDB01173	251342	376047	254523	298832	298793	311789	234052	133100	209438	166677	212603	215111	166728	160961	221337	228984
360	5-oxoproline	Amino Acid	Glutathione Metabolism	1494	LC/MS Neg	1021	744	128.2	98-79-3	7405	7127	C01879	HMDB00267	60013	76152	77593	117365	115489	92922	69198	55509	56841	56814	54972	44478	51583	49626	33175	36535
1506	7-beta-hydroxycholesterol	Lipid	Sterol	35092	GC/MS	100001095	2340	456.4	566-27-8	473141	415508		HMDB06119	94937	25939	53398	39818	122189	90457	83609	86062	50787	32005		35905			25174	53934
1151	acetylcarnitine	Lipid	Fatty Acid Metabolism(Acyl Carnitine)	32198	LC/MS Pos	100000802	1203	204.2	5080-50-2	1	5406074	C02571	HMDB00201	75160776	57010640	69397368	48497424	44461624	66816412	51372524	65618608	60114728	76925128	66576772	65039960	56228760	63493064	63694732	62096192
2139	adenine	Nucleotide	Purine Metabolism, Adenine containing	554	GC/MS	880	1804.2	264	73-24-5	190	185	C00147	HMDB00034	1859984	2367783	1517267	1039562	966498	1237508	740734	728984	819566	822318	989924	853385	1157725	767449	451676	696779
2133	adenosine 2'-monophosphate (2'-AMP)	Nucleotide	Purine Metabolism, Adenine containing	36815	LC/MS Neg	100001694	1497	346.1	130-49-4	94136		C00946	HMDB11617	5520	3424	5317	3557	4196	3527	3625	3774	3839		3813	4411	6844	6230	4307	2867
2131	adenosine 5'-monophosphate (AMP)	Nucleotide	Purine Metabolism, Adenine containing	32342	LC/MS Pos	209	1210	348.1	149022-20-8	6083	10239183	C00020	HMDB00045	142356	188291	81045	112409	125538	163813	127764	125300	210989	706430	1219302	1039391	1344452	1416588	155475	180531
2272	adenosine 5'diphosphoribose	Cofactors and Vitamins	Nicotinate and Nicotinamide Metabolism	558	LC/MS Neg	215	964	558.1	68414-18-6	192	3674071	C00301	HMDB01178	3490	17433		106611	45029			3191	5357			4913			4375	3288
995	adrenate (22:4n6)	Lipid	Polyunsaturated Fatty Acid (n3 and n6)	32980	LC/MS Neg	100001193	5684	331.3	2091-25-0	5497181	4445971	C16527	HMDB02226	442289	772798	967306	465755	754000	517136	877859	755227	672176	663441	760667	440038	883019	285695	508197	624279
2112	AICA ribonucleotide	Nucleotide	Purine Metabolism, (Hypo)Xanthine/Inosine containing	38325	LC/MS Pos	216	1155	339.1	3031-94-5	65110	195	C04677	HMDB01517	19286	100534	113816	33137	32534	57173	36171	9417	19294				15209		7035
24	alanine	Amino Acid	Alanine and Aspartate Metabolism	1126	GC/MS	811	1147.6	115.9	56-41-7	5950	5735	C00041	HMDB00161	216684320	235138976	280986080	251699712	257963280	221615920	238418544	250637104	264019488	230944944	248803008	232854720	265444384	262419632	230929696	239477616
396	alanylleucine	Peptide	Dipeptide	37093	LC/MS Pos	100001890	2150	203	1638-60-4	259583	227831			121188	225141	258318	140048	223872	118425	222646	287690	173216	126325	92543	100696	141436	85429	94972	80149
399	alanylphenylalanine	Peptide	Dipeptide	38679	LC/MS Pos	100002700	2422	237.2	3061-90-3	2080	1996			51796	67543	107259	56239	54374	44056	73892	91725	73593	75166	43702	71547	59035	62584	56689	47808
404	alanyltyrosine	Peptide	Dipeptide	37098	LC/MS Pos	100001885	1713	253		572319;4099800	497607			510698	382280	360811	474528	390709	238246	423842	648102	486574	286653	237316	374134	288003	352702	337896	244618
2126	allantoin	Nucleotide	Purine Metabolism, (Hypo)Xanthine/Inosine containing	1107	GC/MS	1002	1809.8	518.3	97-59-6	204	199	C02350	HMDB00462	935215	739547	822444	788872	777942	478435	515230	848645	804235	1337168	865952	536834	857115	1105122	570016	824639
385	anserine	Peptide	Dipeptide Derivative	15747	LC/MS Pos	100000044	646	241.2	10030-52-1	112072	100482	C01262	HMDB00194	6371590	5862541	6392347	5198090	6938490	5514692	5254002	8130222	8911171	5614376	7031749	6800520	6813843	7949824	6367600	4982312
967	arachidate (20:0)	Lipid	Long Chain Fatty Acid	44679	LC/MS Neg	893	6282	311.3	506-30-9	10467	10035	C06425	HMDB02212	175761	231268	256875	233127	175674	156297	226772	239920	182906	288834	172610	218046	181067	157214	157979	194319
994	arachidonate (20:4n6)	Lipid	Polyunsaturated Fatty Acid (n3 and n6)	1110	LC/MS Neg	229	5525	303.4	506-32-1	444899	392692	C00219	HMDB01043	605205	2309308	2442818	1021185	1124391	896573	1652052	1720495	652475	901831	962916	1083091	569944	782985	505592	457093
301	arginine	Amino Acid	Urea cycle; Arginine and Proline Metabolism	1638	GC/MS	231	1608.5	142	1119-34-2	232	227	C00062	HMDB00517	7753667	24606324	19053858	13039207	17929094	13775279	18982622	22872578	15091860	18339306	8492109	12197513	17375998	20594442	10019067	15347474
422	arginylisoleucine	Peptide	Dipeptide	40070	LC/MS Pos	100003153	1554	288.3	62632-70-6	433625	383478			31583	53536	55285	49315	33826	44434	57333	29420	30364	39709	40269	41706	47363	46907	67114	53767
423	arginylleucine	Peptide	Dipeptide	39995	LC/MS Pos	100003154	1620	288.3	1188-24-5	333445	295468			36172	51526	33328	47233	25542	37136	42510	16548	32359	28964	18777		30851	21077	20899	16602
2285	ascorbate (Vitamin C)	Cofactors and Vitamins	Ascorbate and Aldarate Metabolism	1640	GC/MS	233	1850.1	332.1	134-03-2		10189562	C00072	HMDB00044	1122364	4273159	1598329	1337142	1044667	1386556	2737688	1204312	1012431	902545	761650	1139056	886875	1752766	1730097	1645326
29	asparagine	Amino Acid	Alanine and Aspartate Metabolism	11398	GC/MS	917	1651.2	231	70-47-3	6267	6031	C00152	HMDB00168	1665660	3272470	5523171	1636643	1386235	1551763	1933958	1428675	566514	984171	648808	1650641	1018009	1444756	988466	1988562
27	aspartate	Amino Acid	Alanine and Aspartate Metabolism	15996	GC/MS	234	1529.7	232	56-84-8	5960	5745	C00049	HMDB00191	3889646	2104194	3862928	979837	1787966	895577	7330683	2090244	7549776	15015603	11223175	14417513	21040196	18812972	18664578	14382844
440	aspartylleucine	Peptide	Dipeptide	40068	LC/MS Pos	100003158	2310	247.2	3062-14-4	332962	295006			60258	158589	150476	110921	152162	116454	115915	116678	103865	48250	66337	41555	33104	28490	35533	32927
1066	azelate (nonanedioate)	Lipid	Fatty Acid, Dicarboxylate	18362	LC/MS Neg	2029	1322	187.2	123-99-9	2266	2179	C08261	HMDB00784	8121	10196	14767	6737	5372	5941	8545	6187	3490	4659	3634	5245	1875	4081		5152
2361	benzoate	Xenobiotics	Benzoate Metabolism	15778	GC/MS	100000008	1291.5	179	65-85-0	243	238	C00180	HMDB01870	1978819	2227566	2844237	1529007	2126050	1314767	2199069	2046544	2049670	2639212	1776179	2595045	2393308	2657736	2306315	2805247
2218	beta-alanine	Nucleotide	Pyrimidine Metabolism, Uracil containing	55	GC/MS	244	1451.8	174	56-41-7;107-95-9	239	234	C00099	HMDB00056	2101701	4845246	10243149	4271014	4367966	5398515	7313373	4125118	12041058	5378137	11900116	6523546	6400192	11139871	4493010	9601310
229	beta-hydroxyisovaleroylcarnitine	Amino Acid	Leucine, Isoleucine and Valine Metabolism	35433	LC/MS Pos	100001594	1683	262.1	99159-87-2		21403176			1750724	1649383	1898665	2072471	2106208	1683078	1362258	1686516	1596750	1505134	1499257	1450384	1307001	1111846	1544695	1511077
6	betaine	Amino Acid	Glycine, Serine and Threonine Metabolism	3141	LC/MS Pos	799	721	118.2	107-43-7	247	24219951173	C00719	HMDB00043	11476799	13871601	11357010	15859573	11235094	17129230	21059684	12643944	8232752	7091683	8153655	7902812	6576059	11284443	6755394	8166182
1134	butyrylcarnitine	Lipid	Fatty Acid Metabolism (also BCAA Metabolism)	32412	LC/MS Pos	100001054	2007	232.2	25576-40-3	439829	184820	C02862	HDMB02013	7435931	7683957	8878926	7033591	9086376	9477256	5837290	6072902	6412429	5470221	7035595	7936171	6600576	8448883	4400251	4751128
214	C-glycosyltryptophan*	Amino Acid	Tryptophan Metabolism	32675	LC/MS Pos	100001949	1912	367.1			13218203			32849	61548	66063	41134	38434	40355	61198	38367	32323	35163	43368	35509	29544	22277	30691	39697
938	caproate (6:0)	Lipid	Medium Chain Fatty Acid	32489	LC/MS Neg	926	2766	115.2	142-62-1	8892	8552	C01585	HMDB00535	7912	7784	6456	4804	10822	8786	7020	6979	3898	4308	5757	4922	4150	3566	4907	8366
940	caprylate (8:0)	Lipid	Medium Chain Fatty Acid	32492	LC/MS Neg	932	4367	143.2	124-07-2	379	370	C06423	HMDB00482	3596	4649	6034	4458		5119	3403	4983	6385	4849	4600	5739			4818	3889
1168	carnitine	Lipid	Carnitine Metabolism	15500	LC/MS Pos	100000007	702	162.2	461-05-2	10917	10455	C00318	HMDB00062	37167424	50587836	38291632	55278912	50020228	28425778	46799004	39098640	55743344	45727844	53581460	43490420	49055704	45134148	51587988	51208496
382	carnosine	Peptide	Dipeptide Derivative	1768	LC/MS Neg	249	813	225.2	305-84-0	439224	388363	C00386	HMDB00033	7842263	8022002	8521470	9035267	8070358	7927167	7367593	8523720	7723018	8592905	8917486	9118604	8733121	8584260	8902056	9777012
2378	catechol sulfate	Xenobiotics	Benzoate Metabolism	35320	LC/MS Neg	100001605	1928	188.9	120-80-9	3083879	2341024	C00090		5775	7301	6278	2936	3363	6678	7495	8271	2816	5123	2453	3041	2158	4395		3005
1651	chenodeoxycholate	Lipid	Primary Bile Acid Metabolism	37789	LC/MS Neg	1123	5250	391.4	474-24-9;474-25-9	10133		C02528	HMDB00518	3499	3976	3830				2082		2159	18322		2344	4515	2902
1648	cholate	Lipid	Primary Bile Acid Metabolism	22842	LC/MS Neg	136	5148	407.4	81-25-4	221493		C00695	HMDB00619	6043	6557	5124			3657	18557	7576	28380	665755	14138	10403	23067	19505	6499	9892
1502	cholesterol	Lipid	Sterol	63	GC/MS	266	2316.9	329.3	57-88-5	11025495	4937803	C00187	HMDB00067	29917742	42222924	55431008	38960996	36332036	30397860	37180644	41052872	40563188	38712924	34986936	41767168	39153528	38928704	32934986	43267840
1328	choline	Lipid	Phospholipid Metabolism	15506	LC/MS Pos	1256	674	104.2	67-48-1	305	149278	C00114	HMDB00097	236974	497584	538567	210488	359549	450865	802022	559864	210927	263684	217959	217076	177418	234211	210499	184156
1329	choline phosphate	Lipid	Phospholipid Metabolism	34396	LC/MS Pos	267	695	184.1	72556-74-2	1014	119298	C00588	HMDB01565	107055	208137	210115	112201	202310	243114	179910	204062	146633	103659	188424	201897	136597	207084	187330	126683
960	cis-vaccenate (18:1n7)	Lipid	Long Chain Fatty Acid	33970	GC/MS	100001228	1987	339.3	506-17-2	5282761	4445888	C08367	HMDB03231	632665	577860	1750455	1141658	1582844	1427229	2192869	3100738	3097378	1396120	748314	1368367	1319880	981141	448907	2044581
915	citrate	Energy	TCA Cycle	1564	GC/MS	1124	1763.4	273.1	77-92-9	311	305	C00158	HMDB00094	569398	507461	593511	661974	2008239	400115	257876	935504	342659	700150	582237	467643	558100	430270	231521	469401
305	citrulline	Amino Acid	Urea cycle; Arginine and Proline Metabolism	2132	LC/MS Pos	391	715	176.1	372-75-8	9750	810	C00327	HMDB00904	185214	324942	276073	307509	265666	212587	175003	303738	249318	259867	185116	175425	174881	225731	242698	144817
2281	coenzyme A	Cofactors and Vitamins	Pantothenate and CoA Metabolism	2936	LC/MS Neg	270	1600	766.1	85-61-0;18439-24-2	317	311	C00010	HMDB01423	6721	3878	3571	2989	4468	2869	3974	3944	7360	5557	5975	4103	5725	8504	5782	8907
328	creatine	Amino Acid	Creatine Metabolism	27718	LC/MS Pos	1221	758	132.1	57-00-1	586	566	C00300	HMDB00064	168621216	174298496	242287680	206810352	192086784	186119872	173529632	187082032	257654464	250539936	184497488	218342144	176570240	277956032	266412672	186812336
329	creatinine	Amino Acid	Creatine Metabolism	513	LC/MS Pos	275	730	114.1	60-27-5	588	568	C00791	HMDB00562	4743497	5007365	4680192	6578700	5197389	3678685	4394726	5079207	4996691	5119183	5466126	4700224	5528139	4825520	4885614	4697504
285	cysteine	Amino Acid	Methionine, Cysteine, SAM and Taurine Metabolism	31453	GC/MS	800	1560.1	218	52-90-4;56-89-3	5862	5653	C00097	HMDB00574	1861294	2725601	2204309	2515811	2104506	1939904	2435264	1730605	2169110	2311279	2249447	2430856	2006957	2167113	1966440	1953121
2226	cytidine	Nucleotide	Pyrimidine Metabolism, Cytidine containing	514	LC/MS Neg	827	1351	242.1	65-46-3	6175	5940	C00475	HMDB00089	5383	15138	11105	8010	10445	8749	11259	7851	6295	6329	4746	4111	4272	5944	4274	3794
2223	cytidine 5'-monophosphate (5'-CMP)	Nucleotide	Pyrimidine Metabolism, Cytidine containing	2372	LC/MS Pos	282	887	324	63-37-6	6131	5414497	C00055	HMDB00095	157910	117097	79571	106661	80415	68822	157749	115605	59360	135436	126637	99002	167767	72267	136723	141658
2224	cytidine-3'-monophosphate (3'-CMP)	Nucleotide	Pyrimidine Metabolism, Cytidine containing	2959	LC/MS Pos	105	1181	323.9	84-52-6	66535	225079	C05822		79394	169129	141785	161173	139875	103937	168398	126511	171180	184382	191095	176731	135697	146815	127678	124724
3020	decanoyl sulfate	Xenobiotics	Chemical	44882	LC/MS Neg	100004571	5190	237.1	142-87-0	8904	8564				180573	97429	10869	3871	21337	3215								27006	1556
1157	decanoylcarnitine	Lipid	Fatty Acid Metabolism(Acyl Carnitine)	33941	LC/MS Pos	100001251	4700	316.3	1492-27-9	10245190	8420677		HMDB00651	92695	96005	87567	59781	92308	71102	134827	73941	298705	170115	177887	70343	343261	284376	293236	182346
1167	deoxycarnitine	Lipid	Carnitine Metabolism	36747	LC/MS Pos	100001662	759	146.1	6249-56-5	134	705	C01181	HMDB01161	3067925	3200723	3507438	3953191	2794315	2103577	2960602	3443715	2750552	2974470	3451028	3399630	3681168	4149734	3190797	3024308
1659	deoxycholate	Lipid	Secondary Bile Acid Metabolism	1114	LC/MS Neg	302	5268	391.4	83-44-3	222528	389318	C04483	HMDB00626	5686	13821	8422				6917		6458	74422		4587	6322	4820
998	dihomo-linoleate (20:2n6)	Lipid	Polyunsaturated Fatty Acid (n3 and n6)	17805	LC/MS Neg	1231	5722	307.3	2091-39-6	6439848	4944228	C16525	HMDB05060	15536	68437	133688	35157	45235	40514	71407	83381	62447	67617	50438	55738	51509	38824	19011	37876
993	dihomo-linolenate (20:3n3 or n6)	Lipid	Polyunsaturated Fatty Acid (n3 and n6)	35718	LC/MS Neg	100001739	5600	305.4	17046-59-2	5280581	4471954	C03242	HMDB02925	153806	402110	530512	298816	332067	327475	478103	416062	197917	234975	270278	299841	173035	172191	138077	143739
5	dimethylglycine	Amino Acid	Glycine, Serine and Threonine Metabolism	5086	GC/MS	806	1030	57.9	1118-68-9	673	653	C01026	HMDB00092	1111650	1363393	2122945	3375921	984862	1711905	2027747	1948401	1285856	813817		1185746	1057749	2108991	1073633
985	docosahexaenoate (DHA; 22:6n3)	Lipid	Polyunsaturated Fatty Acid (n3 and n6)	19323	LC/MS Neg	100000665	5518	327.3	6217-54-5	445580	393183	C06429	HMDB02183	35227	75317	79275	59351	45781	48012	62998	72250	85832	113091	103065	141389	85487	130976	105212	61265
984	docosapentaenoate (n3 DPA; 22:5n3)	Lipid	Polyunsaturated Fatty Acid (n3 and n6)	32504	LC/MS Neg	100001181	5574	329.4	2234-74-4	6441454		C16513	HMDB01976	139834	398993	517173	234093	276709	231838	397597	405784	517909	698626	673274	915894	480188	633332	503247	373634
996	docosapentaenoate (n6 DPA; 22:5n6)	Lipid	Polyunsaturated Fatty Acid (n3 and n6)	37478	LC/MS Neg	100001580	5625	329.4	25182-74-5	6441454	4945614	C16513	HMDB13123	17440	69958	65311	31222	30987	25434	52966	59951	5395	22115	12546	17170	7173	10373	6763	8285
983	eicosapentaenoate (EPA; 20:5n3)	Lipid	Polyunsaturated Fatty Acid (n3 and n6)	18467	LC/MS Neg	2050	5442	301.3	10-2005-9;10417-94-4	446284	393682	C06428	HMDB01999	61301	123521	91852	76727	73092	55210	70459	129564	198126	326477	353989	387049	224998	357303	178283	149717
970	eicosenoate (20:1n9 or 11)	Lipid	Long Chain Fatty Acid	33587	LC/MS Neg	100001335	5955	309.4		5282768	4445895			36042	223736	295012	57414	124625	89913	197365	187128	187488	78424	110671	73698	62944	51205	33050	74622
2609	equol sulfate	Xenobiotics	Food Component/Plant	40478	LC/MS Neg	100003429	3625	321.2			23936050											3433	11562		3434	2922			2157
974	erucate (22:1n9)	Lipid	Long Chain Fatty Acid	1552	LC/MS Neg	1087	6273.3	337.4	112-86-7	5281116	7924	C08316	HMDB02068	6370	20317	31085	8134	12683	7645	14168	18762	5313	19411	16683	13024	9190	15284	4569	12907
909	erythronate*	Carbohydrate	Aminosugar Metabolism	33477	GC/MS	100001320	1546.9	292.1	88759-55-1	2781043	2061231		HMDB00613	652022	1517096	2274745	660267	783355	489997	1910847	1283035	636082	671031	575717	776517	707343	515178	468987	500070
1334	ethanolamine	Lipid	Phospholipid Metabolism	1497	GC/MS	420	1304	174.1	141-43-5	700	13835336	C00189	HMDB00149	3554895	3489280	7940512	5192127	6347953	4066512	1897143	4725568	3444407	4112214	6634598	3322205	4417228	3659209	3479784	4215631
2275	flavin adenine dinucleotide (FAD)	Cofactors and Vitamins	Riboflavin Metabolism	2134	LC/MS Neg	327	2413	784.1	146-14-5;84366-81-4	643975	559059	C00016	HMDB01248	6085	6646	8738	4418	5430	5050	6173	6932	7326	5185	6553	5615	6129	7194	6513	7890
839	fructose	Carbohydrate	Fructose, Mannose and Galactose Metabolism	577	GC/MS	878	1758	217	57-48-7	5984	5764	C00095	HMDB00660	43204128	49695164	37306576	67920832	55135712	35892120	34208996	38666332	30208700	17915972	22505634	46598608	14803985	19328696	22320814	23851836
742	fructose-6-phosphate	Carbohydrate	Glycolysis, Gluconeogenesis, and Pyruvate Metabolism	12021	GC/MS	1232	1994.9	315.1	103213-47-4	69507	19969987	C05345	HMDB00124	114011248	102486832	41269132	85446384	94675544	31748630	147408288	101527560	71930840	66750976	66461336	156075952	66630392	163229232	156153872	205056880
924	fumarate	Energy	TCA Cycle	1643	GC/MS	330	1382.1	245	100-17-8		10197150	C00122	HMDB00134	1032526	881215	1320622	1055602	502534	452585	940711	1177314	2575895	2664900	915020	1939863	2884501	5523572	2566462	1458772
855	galactitol (dulcitol)	Carbohydrate	Fructose, Mannose and Galactose Metabolism	1117	GC/MS	1003	1849.2	319.1	608-66-2	11850	11357	C01697	HMDB00107	65857		219071	156579	175873	93586	102630	141967	70380	72139	113631	143228	181075	161728	99663	176590
372	gamma-glutamylisoleucine*	Peptide	Gamma-glutamyl Amino Acid	34456	LC/MS Pos	100001485	2644	261.2		14253342	21403145		HMDB11170	32252	24516	20485	23985	25512	26580	41314	17528	23732	26268	23347	35810	19707	17566	19862	26026
373	gamma-glutamylleucine	Peptide	Gamma-glutamyl Amino Acid	18369	LC/MS Pos	1268	2744	261.2	2566-39-4	151023	133115		HMDB11171	25458	30958	17238	30520	31001	18750	23895	25195	42567	51195	19227	23590	20486	25842	32921	32220
380	gamma-glutamylvaline	Peptide	Gamma-glutamyl Amino Acid	32393	LC/MS Pos	100001126	2040	247.2	2746-34-1	7015683			HMDB11172	37296	42436	25958	32564	37273	33621	27300	36692	57061		39622	39672		33857	44956	42918
2544	gluconate	Xenobiotics	Food Component/Plant	587	GC/MS	338	1879.4	333	527-07-1	10690	10240	C00257	HMDB00625	970287	1502051	1006863	3234560	1323072	1340896	891509	1764012	616926	425541	529817	914865	225915	285911	344264	572830
738	glucose	Carbohydrate	Glycolysis, Gluconeogenesis, and Pyruvate Metabolism	20488	GC/MS	572	1866.8	217.1	50-99-7	79025	71358	C00031	HMDB00122	140237328	152880736	136176832	164345648	142385856	122770184	139134816	172554320	157954864	147519376	142173008	174285600	115613768	152093424	144893824	144394208
740	glucose 1-phosphate	Carbohydrate	Glycolysis, Gluconeogenesis, and Pyruvate Metabolism	33755	GC/MS	1233	1853	217.1	56401-20-8	65533	58977	C00103	HMDB01586	10135686	13130674	2307424	8233846	7711396	3775604	19506412	15617296	4497032	5101949	4892080	16687822	5915590	27955146	29241006	28516422
739	glucose-6-phosphate (G6P)	Carbohydrate	Glycolysis, Gluconeogenesis, and Pyruvate Metabolism	31260	GC/MS	291	2042.7	387.2	103192-55-8	5958	19952394	C00668	HMDB01401	351876960	315078432	166557456	281089440	298409120	124995832	397119904	321557888	240828800	239006064	231610928	428652576	244488864	438919456	411688896	478696416
36	glutamate	Amino Acid	Glutamate Metabolism	57	GC/MS	561	1611.9	246	56-86-0	611	591	C00025	HMDB00148	23319686	48105740	27048114	37060124	46489248	44922248	23986626	33369762	15430795	18533096	20067276	11943877	10257854	12790800	4141704	9154093
37	glutamine	Amino Acid	Glutamate Metabolism	53	LC/MS Pos	563	684	147.2	56-85-9	5961	5746	C00064	HMDB00641	5135751	5911262	9053675	6648845	7681253	6963538	7562517	7332011	7808977	10461643	7313821	7041064	8793606	8427011	6368312	4955365
464	glutamine-isoleucine	Peptide	Dipeptide	42988	LC/MS Pos	100003159	2070.6	260.2			16568302			25694	43569	42018	42936	35779	18172	24906		29309				23653
465	glutamine-leucine	Peptide	Dipeptide	42994	LC/MS Pos	100003160	2180	260.2			16568303			89033	130954	176771	79272	140270	76272	139420	208626	121728	61501	76691	76591	45115	63344	31357	45730
79	glutarylcarnitine (C5)	Amino Acid	Lysine Metabolism	35439	LC/MS Pos	100001593	1565	276.1	102636-82-8	71464488	21403175		HMDB13130	69584	80240	37396	51135	62783	31200	51189	56548	73380	52151	72404	61136	64983	95917	83511	60316
353	glutathione, oxidized (GSSG)	Amino Acid	Glutathione Metabolism	27727	LC/MS Pos	448	1535	613.1	103239-24-3	65359	58835	C00127	HMDB03337	718760	769441	921435	756094	853561	490513	395725	813011	822912	777193	612436	551625	798390	758424	562782	874398
352	glutathione, reduced (GSH)	Amino Acid	Glutathione Metabolism	2127	LC/MS Pos	496	1274	308.1	70-18-8	124886	111188	C00051	HMDB00125	4588375	6408161	4634953	6224893	3936949	3876457	5799677	3744955	3679378	2653000	4010358	3239154	4520330	3214793	3683012	3857374
758	glycerate	Carbohydrate	Glycolysis, Gluconeogenesis, and Pyruvate Metabolism	1572	GC/MS	1052	1360.7	189	600-19-1	752	732	C00258	HMDB00139	9491165	3724430	14741172	2961678	11482889	3101745	4688254	28979678	15034714	4098611	706553	3682606	1282274	1523786	1079225
1436	glycerol	Lipid	Glycerolipid Metabolism	15122	GC/MS	1254	1311	205	56-81-5	753	733	C00116	HMDB00131	99503192	110376800	108489816	73992816	110504680	116933976	88209560	147114496	90988504	61923680	65867812	84059208	59784708	97519584	53642268	50666840
3086	glycerol 2-phosphate	Xenobiotics	Chemical	27728	GC/MS	100001029	1691.8	243	819-83-0	2526	2431	C02979	HMDB02520	1737077	1610820	4390767	1555232	1712411	1728955	1142885	1343922	1444683	1605685	536404	917660	775013	1125146	1040048	1247630
1437	glycerol 3-phosphate (G3P)	Lipid	Glycerolipid Metabolism	15365	GC/MS	100000258	1719.7	357.1	29849-82-9	754	734	C00093	HMDB00126	263698928	110401512	237701840	23206682	84866784	25395306	144258832	263476800	240085776	133188632	51605668	109646048	88340384	134574496	116416672	74504368
1337	glycerophosphoethanolamine	Lipid	Phospholipid Metabolism	37455	GC/MS	100001620	1906	357.1	33049-08-0	123874	110410	C01233	HMDB00114	868613	3053682	2057347	1458503	1222018	1178326	1144278	1183501	839930	616024	381824	446848	480820	410397	651028	579164
1331	glycerophosphorylcholine (GPC)	Lipid	Phospholipid Metabolism	15990	LC/MS Pos	100000269	694	258.1	28319-77-9	71920	571409	C00670	HMDB00086	1924426	3001888	3540579	3011368	2811612	2673022	2223595	1711297	1895184	1090429	1229529	1254602	1759425	1088255	1572634	1303263
1	glycine	Amino Acid	Glycine, Serine and Threonine Metabolism	58	GC/MS	340	1341	174.1	56-40-6	750	730	C00037	HMDB00123	15823357	19625440	23357500	15964654	21163028	15020130	13226836	10235547	20427090	17405480	16100628	8341567	15994247	16577405	11416913	13675719
1652	glycochenodeoxycholate	Lipid	Primary Bile Acid Metabolism	32346	LC/MS Neg	1628	5245	448.4	16564-43-5	12544		C05466	HMDB00637	2087	8274	2261	955	3223	1332	3360	4343	62422	74317	3294	2973	14845	19860	10745	2743
1649	glycocholate	Lipid	Primary Bile Acid Metabolism	18476	LC/MS Neg	342	5104	464.4	475-31-0;863-57-0	10140	9734	C01921	HMDB00138	43274	53349	5853	51122	55621	10753	109177	54870	1519321	1174599	63032	40123	222039	483537	239127	115847
1660	glycodeoxycholate	Lipid	Secondary Bile Acid Metabolism	18477	LC/MS Neg	100000436	5265	448.4	360-65-6	3035026		C05464	HMDB00631	4241	101200	4062	6547	25890	6318	13263	8857	259810	237446	12359	7801	37361	57924	29723	7182
477	glycylisoleucine	Peptide	Dipeptide	36659	LC/MS Pos	100001790	2080	189.1	19461-38-2		19972556			30624	29090	44469	35944	40405	29544	41467	23546	43339	34306	36827	44959	18675	25701	40998	48112
478	glycylleucine	Peptide	Dipeptide	34398	LC/MS Pos	100001258	2236	189.1	869-19-2	92843	83812	C02155	HMDB00759	62088	110986	150231	119069	114306	94947	97842	97308	114229	80946	77628	82081	40435	62537	83423	91165
488	glycylvaline	Peptide	Dipeptide	18357	LC/MS Pos	100000487	1572	175.1	1963-21-9	97417	2006926		HMDB28854	60819	69691	90391	83864	93305	53499	79301	85036	84201	73752	74144	68890	72545	62975	56891	64125
2169	guanosine	Nucleotide	Purine Metabolism, Guanine containing	1573	LC/MS Neg	1099	1675	282.1	118-00-3	6802	6544	C00387	HMDB00133	5860	47884	34712	17181	11088	16923	16455	9099	3796	4209	2433	3658	3425		2075	4761
2164	guanosine 5'- monophosphate (5'-GMP)	Nucleotide	Purine Metabolism, Guanine containing	2849	LC/MS Pos	347	1300	364	5550-12-09	6804	741	C00144	HMDB01397	263304	323429	267014	246131	194425	203067	281615	286065	159846	199677	230901	141643	195214	135929	186342	241316
1154	hexanoylcarnitine	Lipid	Fatty Acid Metabolism(Acyl Carnitine)	32328	LC/MS Pos	100000781	3174	260.2	6920-35-0	6426853	4932273		HMDB00705	1140924	899214	1394494	795665	1023103	2147660	858050	825712	1654947	1005860	1246002	842653	1585504	1972961	1308332	889204
2349	hippurate	Xenobiotics	Benzoate Metabolism	15753	LC/MS Neg	100000014	2136	178.1	495-69-2	464	451	C01586	HMDB00714	66157	57775	70709	37876	48314	71689	68031	83252	13326	28042	16588	10595	13997	27083	10697	11693
62	histamine	Amino Acid	Histidine Metabolism	1574	LC/MS Pos	354	570	112.2	51-45-6	774	753	C00388	HMDB00870	670972	1253922	1312689	747502	904563	975620	886084	1111609	935305	564306	991274	770059	715839	1021923	724010	641680
50	histidine	Amino Acid	Histidine Metabolism	59	LC/MS Neg	355	757	154.1	5934-29-2	6274	752	C00135	HMDB00177	65835	54332	102218	69873	71840	74835	66207	96222	58412	48771	42118	44923	57882	64581	38628	57253
384	homocarnosine	Peptide	Dipeptide Derivative	1633	LC/MS Neg	41	862	239.2	3650-73-5	10243361	8418848	C00884	HMDB00745	263111	141389	134018	76133	133175	99816	273177	110383	117554	117626	105851	162548	149458	213460	262957	84903
2633	homostachydrine*	Xenobiotics	Food Component/Plant	33009	LC/MS Pos	100001550	1199	158.2	1195-94-4	441447	390180	C08283	HMDB33433	26780		26326	60348	34502	53421	29088	125242	505045	941080	1112646	734133	835857	1127427	841680	896416
1152	hydroxybutyrylcarnitine*	Lipid	Fatty Acid Metabolism(Acyl Carnitine)	43264	LC/MS Pos	100003926	1475	248.2		53481617			HMDB13127	1447324	1203337	1637849	813624	3564180	2086574	1019254	1562300	4438578	1537247	1567864	2234021	1126711	1291356	806616	3656459
294	hypotaurine	Amino Acid	Methionine, Cysteine, SAM and Taurine Metabolism	590	GC/MS	358	1598.5	188	300-84-5	107812	96959	C00519	HMDB00965	1006038	6713633	10872107	1722977	1358747	491176	4286135	1301969	1422721	1256968	1824054	1010540	859275	1401911	340781
2117	hypoxanthine	Nucleotide	Purine Metabolism, (Hypo)Xanthine/Inosine containing	3127	LC/MS Neg	171	1313	135.1	68-94-0	790	768	C00262	HMDB00157	66217	193655	167661	194796	149735	199206	118120	92964	49576	75241	74459	67631	47783	46391	31468	36927
180	indolelactate	Amino Acid	Tryptophan Metabolism	18349	GC/MS	100000463	1964.9	202	832-97-3	92904	83867	C02043	HMDB00671	212061	561320	215009	579758	583590	130229	168363	249727	205795	157510	103865	242627	445568		121928	207357
2116	inosine	Nucleotide	Purine Metabolism, (Hypo)Xanthine/Inosine containing	1123	LC/MS Neg	361	1600	267.2	58-63-9	6021	21241953	C00294	HMDB00195	492296	1397109	1424746	1080625	855905	896314	868033	814400	379631	392474	296477	416205	266100	253255	251220	408068
2115	inosine 5'-monophosphate (IMP)	Nucleotide	Purine Metabolism, (Hypo)Xanthine/Inosine containing	2133	LC/MS Neg	362	700	347.1	4691-65-0	8582	5482599	C00130	HMDB00175	1064220	700726	818438	886422	787976	713715	834994	954542	976331	864928	1037248	1056978	993630	855875	944775	1058193
745	Isobar: fructose 1,6-diphosphate, glucose 1,6-diphosphate, myo-inositol 1,4 or 1,3-diphosphate	Carbohydrate	Glycolysis, Gluconeogenesis, and Pyruvate Metabolism	36984	LC/MS Neg	100002180	572	339						15415	25459	32144	18684	19556	13904	19969	336112	27322	20615	27940	18759	11385	11595	32093	33014
768	Isobar: pentulose 5-phosphates	Carbohydrate	Pentose Phosphate Pathway	37288	GC/MS	100002179	1935	357.2				C00199		4000363	7013496	4729650	4374756	3548072	7303243	3808425	4028740	4249647	4171935	3340832	3832698	2042479	3023206	1990985	4168171
262	isobutyrylcarnitine	Amino Acid	Leucine, Isoleucine and Valine Metabolism	33441	LC/MS Pos	100001055	1941	232.2	25518-49-4	168379			HMDB00736	3073568	6646029	4665145	5692442	4951173	4682385	4169370	2719271	4267831	5096234	4637442	3570318	4473177	2074864	5506180	1639681
246	isoleucine	Amino Acid	Leucine, Isoleucine and Valine Metabolism	1125	LC/MS Pos	376	1614	132.1	73-32-5	6306	769	C00407	HMDB00172	10216357	11541786	13656946	9744797	11209728	8743540	12352666	11660810	9898244	10766900	9778677	10363282	9924914	11510489	8177579	12122969
506	isoleucylalanine	Peptide	Dipeptide	40046	LC/MS Pos	100003163	1686	203.2	24787-73-3	5246009;5246010	4414311			42229	54332	52303	32128	49094	43956	61469	66552	55850	46966	30640	44975	28330		29695	60278
509	isoleucylaspartate	Peptide	Dipeptide	42982	LC/MS Pos	100003166	1552	247.2	510-791-9560		14327506			21704	16303	35329	19264	21067	30383	17449	34315	26199	18266	26553	19438	16419	21587	19711	13049
511	isoleucylglutamine	Peptide	Dipeptide	40019	LC/MS Pos	100003167	1530	260.2			16044755			40612	59518	67823	42901	55852	47236	62360	81902	55194	51719	34284	50539	45873	42044	42762	47631
515	isoleucylisoleucine	Peptide	Dipeptide	36761	LC/MS Pos	100001707	2678	245.1	42537-99-5					60533	55743	73325	46410	42361	41791	90508	57985	166536	56423	45709	55397	38144	44028	52242	35578
516	isoleucylleucine	Peptide	Dipeptide	36760	LC/MS Pos	100001708	2856	245.1	26462-22-6	11644431	9819170			415441	495657	599713	339560	415308	347152	624234	507391	391153	295979	230439	286823	209419	212651	239586	211627
520	isoleucylserine	Peptide	Dipeptide	40012	LC/MS Pos	100003174	1472.5	219.2	6403-14-1		15948496			43364	46273	73488	28682	46968	41748	60203	81409	49780	24017	24223	25324		39327	32516	27813
521	isoleucylthreonine	Peptide	Dipeptide	42968	LC/MS Pos	100003175	1555.1	233.2			16568328			42428	41694	54681	36339	42023	32190	64857	78230	63433	29000	26967	39712	26022	31815	35409	45255
225	isovalerylcarnitine	Amino Acid	Leucine, Isoleucine and Valine Metabolism	34407	LC/MS Pos	100001393	2533	246.2	31023-24-2	6426851	4932271		HMDB00688	512860	3035863	993181	3147993	1653900	1787099	870702	660624	1111561	2877936	2189170	720766	1994719	497749	2911096	330072
186	kynurenine	Amino Acid	Tryptophan Metabolism	15140	LC/MS Pos	100000265	1902	209.1	2922-83-0	161166	141580	C00328	HMDB00684	107150	138489	143100	230721	201083	116532	144910	176313	124312	195350	99045	114260	100866	133421	119102	189751
755	lactate	Carbohydrate	Glycolysis, Gluconeogenesis, and Pyruvate Metabolism	527	GC/MS	482	1102.8	116.9	79-33-4	612	592	C00186	HMDB00190	869713152	834191424	942098176	1006851904	915537792	824521344	790725568	1033454464	1006791488	1009392320	1003576512	981720128	932820352	1008497024	842655360	794191808
945	laurate (12:0)	Lipid	Medium Chain Fatty Acid	1645	LC/MS Neg	181	5288	199.3	143-07-7	3893	3756	C02679	HMDB00638	72058	77761	85845	66355	73340	55764	71032	91956	97153	72589	70833	74462	68505	67507	55660	61102
1160	laurylcarnitine	Lipid	Fatty Acid Metabolism(Acyl Carnitine)	34534	LC/MS Pos	100001392	5066	344.3	25518-54-1	10427569	8602997		HMDB02250	76635	85222	72388	40633	65604	38197	106441	50350	224764	95945	134081	35876	223459	217063	230813	151247
217	leucine	Amino Acid	Leucine, Isoleucine and Valine Metabolism	60	LC/MS Pos	397	1674	132.2	61-90-5	6106	5880	C00123	HMDB00687	11669224	15122775	17415354	11431546	15190019	11878524	13536118	12948632	11952793	13495741	11076651	11824757	10893946	13691850	9310640	13391309
525	leucylalanine	Peptide	Dipeptide	40010	LC/MS Pos	100003179	1760	203.2	7298-84-2	259321	227625			78002	92580	73469	45237	66178	43103	113203	86965	122082	71190	40108	87899	56457	43242	54306	95184
527	leucylasparagine	Peptide	Dipeptide	40052	LC/MS Pos	100003181	1418	246.2	14608-81-2	4128305	3341296			433530	386645	424371	351721	408648	236167	457613	431277	468774	510527	363517	438281	385084	517139	326066	365214
528	leucylaspartate	Peptide	Dipeptide	40053	LC/MS Pos	100003182	1589.6	247.2	32949-40-9	3328705	2575946			44473	49936	99511	49287	49242	56537	70571	74634	65181	55664	41828	50604	35315	31027	35117	37644
529	leucylglutamate	Peptide	Dipeptide	40021	LC/MS Pos	100003184	1716	261.2		5259589;5259590	4424891			74621	72457	122443	55212	87174	75889	121527	144935	75516	67874	46581	87986	50490	68346	58571	73034
530	leucylglycine	Peptide	Dipeptide	40045	LC/MS Pos	100003185	1800	189.2	686-50-0	79070	71402			146565	111049	182525	79935	186796	123358	186123	279399	129046	110973	90220	165782	110341	79315	91779	170099
533	leucylleucine	Peptide	Dipeptide	36756	LC/MS Pos	100001710	3012	245.1	3303-31-9	76807	69263	C11332	HMDB28933	32419	75197	79238	42092	45421	43719	51360	72686	77677	56670	24060	61751	33732	42078	33173	36283
537	leucylserine	Peptide	Dipeptide	40048	LC/MS Pos	100003190	1519.7	219.2	6209-12-07	3621685	2856650			104516	91447	118756	65285	100732	74422	149099	119286	105945	67364	53574	87859	61606	63967	75107	77969
538	leucylthreonine	Peptide	Dipeptide	42969	LC/MS Neg	100003191	2296	231.3			16568334			19537	20567	21560	15478	17929	12909	21763	26661	25870	16905	11487	20760	13553	16527	13341	17965
989	linoleate (18:2n6)	Lipid	Polyunsaturated Fatty Acid (n3 and n6)	1105	LC/MS Neg	180	5533	279.3	60-33-3	5280450	4444105	C01595	HMDB00673	734959	1979669	2192541	1537323	1439504	947345	1702425	1622424	2385747	1604362	1501320	1621930	864052	1164429	760839	921595
991	linolenate [alpha or gamma; (18:3n3 or 6)]	Lipid	Polyunsaturated Fatty Acid (n3 and n6)	34035	LC/MS Neg	100001337	5450	277.3		5280934	4444437	C06427		82331	232632	167121	121615	105746	74518	123868	149740	1001930	623176	647222	700694	403998	458305	341998	304742
69	lysine	Amino Acid	Lysine Metabolism	1301	GC/MS	407	1836.7	317.2	56-87-1	5962	5747	C00047	HMDB00182	4054325	6180207	8619533	5044972	7470387	4058497	5822937	8476600	6199132	4907389	3818980	4181180	5258992	6221248	2191527	6285734
549	lysylleucine	Peptide	Dipeptide	40020	LC/MS Pos	100003196	1546	260.2	7369-79-1	4682588	3870665			61663	68241	92626	55399	63487	46607	90291	121394	74571	45328	34114	72926	57274	47044	16386	49499
552	lysylphenylalanine	Peptide	Dipeptide	42080	LC/MS Pos	100003562	1755	294.3	4078-58-4	3459978	2701928			78781	148134	105882	119277	79501	97689	40584	136244	67952	103216	42161	41356	65144	82294	75117	78405
925	malate	Energy	TCA Cycle	1303	GC/MS	409	1502	233	6915-15-7	525	510	C00149	HMDB00156	10519553	15627130	18121762	7904704	12699849	3408934	9649687	16711266	20376324	22490558	16188016	18783242	26280296	39882504	18984746	22253430
797	maltopentaose	Carbohydrate	Glycogen Metabolism	35163	LC/MS Neg	100001447	1100	827.1	34620-76-3	13489094	2941513	C06218	HMDB12254					3053			4997	26623			3489		12276	2710
803	maltose	Carbohydrate	Glycogen Metabolism	15806	GC/MS	913	2142.1	204.1	6363-53-7	10991489	388469	C00208	HMDB00163	1722403	2273768	980771	1683316	3462696	1003295	1599566	4289999	32234696	7237028		5022917		5026454	2340583	2198795
798	maltotetraose	Carbohydrate	Glycogen Metabolism	15910	LC/MS Neg	100000275	965	665.1	34612-38-9	446495	393830	C02052	HMDB01296		2990			20604			13060	275182	11457		11239		36531	9012	2873
800	maltotriose	Carbohydrate	Glycogen Metabolism	15877	GC/MS	100000276	2419	204	1109-28-0	439586	388669	C01835	HMDB01262		364630	345418	600653			723268	2955129	293598880	3031011	1770987	8882308	334878	18383918	4669241	1941082
849	mannitol	Carbohydrate	Fructose, Mannose and Galactose Metabolism	15335	GC/MS	100000277	1839	319.1	69-65-8	6251	6015	C00392	HMDB00765				71471					84860		44051	108980	200333	132990	59237
845	mannose	Carbohydrate	Fructose, Mannose and Galactose Metabolism	584	GC/MS	803	1753.5	204	3458-28-4	18950	141983	C00159	HMDB00169	21361216	48780368	28791338	57114892	47374536	33674744	30030106	39685928	29581330	22990304	19469172	37091624	9110775	20922410	20353676	17246028
846	mannose-6-phosphate	Carbohydrate	Fructose, Mannose and Galactose Metabolism	1470	GC/MS	294	2035.9	387.2	70442-25-0;104872-94-8	439198	19969422	C00275	HMDB01078	74781088	61093804	25469348	55158348	53136732	18385266	85847928	58470220	42281932	41444364	37987564	96603168	39202488	92388792	74710136	106349504
954	margarate (17:0)	Lipid	Long Chain Fatty Acid	1121	LC/MS Neg	891	5733	269.3	506-12-7	10465	10033		HMDB02259	389640	629436	800331	520889	599855	405808	698090	755270	670596	759807	652458	845677	575104	465738	397391	573602
1000	mead acid (20:3n9)	Lipid	Polyunsaturated Fatty Acid (n3 and n6)	35174	LC/MS Neg	100001472	5642	305.4	20590-32-3	5312531	4471956		HMDB10378	18108	56725	100346	32528	29681	23784	53840	90032	31768	28826	29762	44741	22731	23230	9204	18234
268	methionine	Amino Acid	Methionine, Cysteine, SAM and Taurine Metabolism	1302	LC/MS Pos	415	1252	150.1	63-68-3	6137	5907	C00073	HMDB00696	1622162	2016751	2779405	1482993	2342118	1587531	2325230	2853008	1792505	1877946	1576215	1569874	1742721	1800637	1446929	1979140
564	methionylglycine	Peptide	Dipeptide	40717	LC/MS Pos	100003657	1478	207.1	14486-03-4	259185	227490			28815	26766	51783	16730	32217	35100	32961	35932	46830	18240	14435	47725	26629	23556		18353
570	methionylphenylalanine	Peptide	Dipeptide	41441	LC/MS Pos	100003661	3042	297.2	14492-14-9	100048	90404			107590	92010	117568	140431	102225	95828	299511	164846	126081	84208	40558	108911	66166	82442	61998	35036
571	methionylserine	Peptide	Dipeptide	40657	LC/MS Neg	100003663	1440	235.2	14517-43-2	4448381	3647553			5578	2439	4981		3336	3493	4262	7262	3814	3107		4361	2286			4080
1301	myo-inositol	Lipid	Inositol Metabolism	19934	GC/MS	363	1924.9	217	87-89-8	892	10239179	C00137	HMDB00211	39851064	59724340	57211312	37322020	54434116	47218948	79583800	64708468	42209924	50266132	22220546	37785552	39928304	41260616	28829920	38397544
948	myristate (14:0)	Lipid	Long Chain Fatty Acid	1365	LC/MS Neg	519	5439	227.3	544-63-8	11005	10539	C06424	HMDB00806	436365	979517	1063815	615848	654786	684902	868096	930780	1075055	628379	520207	579011	477970	485019	378388	536297
949	myristoleate (14:1n5)	Lipid	Long Chain Fatty Acid	32418	LC/MS Neg	100001198	5338	225.3	544-64-9	5281119	4444564	C08322	HMDB02000	32352	63953	148381	33593	67296	121874	112030	136691	341610	52712	75573	40530	36439	42418	16489	36746
1161	myristoylcarnitine	Lipid	Fatty Acid Metabolism(Acyl Carnitine)	33952	LC/MS Pos	100001270	5113	372.4	18822-89-4	53477791	4932274		HMDB05066	61512	78314	98471	61024	81597	59857	179624	50305	326561	202027	234136	49474	405699	423152	305331	249357
25	N-acetylalanine	Amino Acid	Alanine and Aspartate Metabolism	1585	LC/MS Neg	1110	882	130.1	97-69-8	88064	79449	C02847	HMDB00766	18238	40252	41084	45325	35951	32277	42225	21755	20219	33803	47572	40851	49125	39105	48926	47429
383	N-acetylcarnosine	Peptide	Dipeptide Derivative	43488	LC/MS Neg	100004046	1214	267.2	56353-15-2	9903482	8079136			42855	29031	38999	29737	37774	39780	27057	32738	38035	34952	36395	38288	33543	43737	35612	37103
269	N-acetylmethionine	Amino Acid	Methionine, Cysteine, SAM and Taurine Metabolism	1589	LC/MS Neg	1083	1805	190.1	65-82-7	448580	395338	C02712	HMDB11745	16057	21096	45455	17493	36719	24068	32159	35089	14820	13005	9060	11742	7497	5581	9243	8638
15	N-acetylthreonine	Amino Acid	Glycine, Serine and Threonine Metabolism	33939	LC/MS Neg	100001274	846	160.1	17093-74-2	152204	3841173	C01118		17083	15186	20699	20078	15318	16042	15549	12852	8843	16216	20214	18399	14563	15385	13854	21681
316	N-delta-acetylornithine*	Amino Acid	Urea cycle; Arginine and Proline Metabolism	43249	LC/MS Pos	100004523	836.2	175.1		9920500	8096135			224343	235487	356201	269494	201202	170117	300736	277867	142161	359723	310960	152317	270444	263036	164490	172896
320	N-methyl proline	Amino Acid	Urea cycle; Arginine and Proline Metabolism	37431	LC/MS Pos	100001956	833	130.1	475-11-6	557	541				32344	22595	51333	55119	53409	38658	27721	204166	415460	293617	248662	292064	245202	194195	242411
2252	nicotinamide	Cofactors and Vitamins	Nicotinate and Nicotinamide Metabolism	594	LC/MS Pos	432	1267	123.1	98-92-0	936	911	C00153	HMDB01406	12711297	15032262	16653920	18793662	15014504	12404650	13125007	20860796	16356631	18831154	14122690	14210111	13660429	17327956	13569631	17711316
2256	nicotinamide adenine dinucleotide (NAD+)	Cofactors and Vitamins	Nicotinate and Nicotinamide Metabolism	5278	LC/MS Pos	1310	1370	664	53-84-9	5893	5681	C00003	HMDB00902	685127	316468	186994	256774	95854	317631	600949	138294	403363	287153	539100	642328	605708	602374	1051768	554819
2260	nicotinamide adenine dinucleotide phosphate reduced (NADPH)	Cofactors and Vitamins	Nicotinate and Nicotinamide Metabolism	44703	LC/MS Neg	430	900	744.1	2646-71-1	5884	5673	C00005	HMDB00221	99424	79515	107934	106312	78170	71399	105260	99536	112356	117829	108118	120262	130768	120691	89656	127852
2257	nicotinamide adenine dinucleotide reduced (NADH)	Cofactors and Vitamins	Nicotinate and Nicotinamide Metabolism	31475	LC/MS Neg	428	1554	664.1	58-68-4;606-68-8	439153	388299	C00004	HMDB01487	11053	20857	5022	61493	11293	16390	9259	9044	4956		6108	4709	5213	6340	5561	14487
2261	nicotinate adenine dinucleotide (NAAD+)	Cofactors and Vitamins	Nicotinate and Nicotinamide Metabolism	15725	LC/MS Neg	100000118	1236	662.9	6450-77-7;104809-30-5	25246170						7686	3308					3330	2486	4417	6456		6388	4433	9984
964	nonadecanoate (19:0)	Lipid	Long Chain Fatty Acid	1356	LC/MS Neg	892	6073	297.3	646-30-0	12591	12071	C16535	HMDB00772	24525	51847	49490	47853	41996	39976	50254	56395	53448	55542	37918	67259	38034	38456	22048	42217
1155	octanoylcarnitine	Lipid	Fatty Acid Metabolism(Acyl Carnitine)	33936	LC/MS Pos	100001247	4100	288.3	3671-77-0	123701	110274	C02838	HMDB00791	159973	167683	211077	135564	130406	135656	269845	97316	624089	290098	322292	124862	664534	675473	689148	334493
958	oleate (18:1n9)	Lipid	Long Chain Fatty Acid	1359	GC/MS	442	1984.4	339.2	112-80-1	445639	393217	C00712	HMDB00207	11839572	18915718	29652520	19259702	25374716	18827454	19285206	25736188	35783852	18040412	12072635	15996791	18401034	19762582	10263788	14666156
1287	oleic ethanolamide	Lipid	Endocannabinoid	38102	LC/MS Neg	1137	6553	324.5	11-58-0;111-58-0	5283454	4446574		HMDB02088	26941	57126	82839	65885	58376	52065	60585	56935	35266	40735	44438	41592	47680	29466	31460	42402
1166	oleoylcarnitine	Lipid	Fatty Acid Metabolism(Acyl Carnitine)	35160	LC/MS Pos	100001501	5202	426.4	38677-66-6	6441392;53477789	21403150		HMDB05065	283666	446501	667550	173292	404402	244684	669271	809943	1048700	1106731	1558833	594410	1176547	1987123	1302213	1477395
361	ophthalmate	Amino Acid	Glutathione Metabolism	34592	LC/MS Pos	100001311	1457	290.1	495-27-2	7018721	7993181		HMDB05765	85331	123080	137232	89908	98964	147967	194318	141747	148813	118982	140509	131922	126245	158668	118739	155791
303	ornithine	Amino Acid	Urea cycle; Arginine and Proline Metabolism	1493	GC/MS	444	1763.8	142	3184-13-2	6262	6026	C00077	HMDB03374	6558190	8135642	9636301	12951775	15931195	5367011	11740343	13110912	9114123	14045357	8120640	7917383	8847660	44333936	6733339	4551727
122	p-cresol sulfate	Amino Acid	Phenylalanine and Tyrosine Metabolism	36103	LC/MS Neg	100001315	2896	187.1	3233-57-7	4615423	3806480	C01468	HMDB11635	82653	120554	98239	62605	79083	82391	83971	112445	74229	125966	57920	74724	73155	114593	63502	53814
951	palmitate (16:0)	Lipid	Long Chain Fatty Acid	1336	LC/MS Neg	424	5619	255.3	57-10-3	985	960	C00249	HMDB00220	5697828	14145086	15391433	9228213	9530622	8027700	12298520	11357208	12428240	8631138	8187149	8408391	6078788	5972070	5280580	7506403
952	palmitoleate (16:1n7)	Lipid	Long Chain Fatty Acid	33447	LC/MS Neg	452	5477	253.3	373-49-9	445638	393216	C08362	HMDB03229	340384	1510124	1778731	465030	699038	757353	1005922	1396548	2195382	604478	729610	533588	354588	459398	262376	335177
1290	palmitoyl ethanolamide	Lipid	Endocannabinoid	38165	LC/MS Neg	1489	6416	298.4	544-31-0	4671	4509	C16512	HMDB02100	5686	6899	9115	9169	8546	4914	9246	11631	6469	7044	7834	5487	9724	4174		5293
1473	palmitoyl sphingomyelin	Lipid	Sphingolipid Metabolism	37506	GC/MS	100002107	2524	311.3	6254-89-3	9939941	8115562			2084385	3509897	6669123	2798652	3316590	2387479	1633295	3596198	1706635	2536085	1512640	3826637	3834485	1868261	2091263	5707183
1163	palmitoylcarnitine	Lipid	Fatty Acid Metabolism(Acyl Carnitine)	22189	LC/MS Pos	100000776	5179	400.4	6865-14-1	461	448	C02990	HMDB00222	203132	254978	361255	111240	293333	168935	447417	253020	739631	668336	968841	359698	906391	1323424	993205	1226442
2277	pantothenate	Cofactors and Vitamins	Pantothenate and CoA Metabolism	1508	LC/MS Pos	1024	2218	220.1	137-08-6	6613	6361	C00864	HMDB00210	191016	240812	204415	111509	151395	231890	347658	220768	100305	156051	111450	106907	124010	281996	127477	138096
941	pelargonate (9:0)	Lipid	Medium Chain Fatty Acid	12035	LC/MS Neg	437	4847	157.2	112-05-0	8158	4574394	C01601	HMDB00847	18443	28037	34112	21332	26096	20909	28943	31154	19084	21123	23619	29916	19074	19001	16081	22925
950	pentadecanoate (15:0)	Lipid	Long Chain Fatty Acid	1361	LC/MS Neg	980	5522	241.3	1002-84-2;10002-84-2	13849	13249	C16537	HMDB00826	393092	613353	657201	488740	479726	290155	543757	668996	518374	456383	531851	619347	427814	371943	340520	508904
104	phenylacetylglycine	Amino Acid	Phenylalanine and Tyrosine Metabolism	33945	LC/MS Neg	100001275	2377	192.1	500-98-1	68144	61452	C05598	HMDB00821	26272	25202	20708	10316	15944	21976	27032	33066	20954	37167	26667	22709	25558	37972	27350	16292
93	phenylalanine	Amino Acid	Phenylalanine and Tyrosine Metabolism	64	LC/MS Pos	460	2056	166.1	63-91-2	6140	5910	C00079	HMDB00159	8516323	10432742	13137568	9177482	11852780	9100330	11599831	12091689	9862438	8333703	8086878	8062824	8193661	8406045	6682368	8449346
579	phenylalanylarginine	Peptide	Dipeptide	41487	LC/MS Pos	100003597	1553	322.2	1238-09-1	10268029	8443508			71821	68789	102114	36783	35451	20877	69983	80513	50346	34696	28292	40851	33228	42350	36425	43111
580	phenylalanylaspartate	Peptide	Dipeptide	41419	LC/MS Pos	100003595	1901	281.1	22828-05-3	335051	296912			10994	20768	27166	19711	19782		20892	26106	25236	12573		13277			13844	14867
581	phenylalanylglutamate	Peptide	Dipeptide	41432	LC/MS Pos	100003596	2005	295.2	3617-45-6	4422358	3622675			21458	32107	44449	26352	42424	33129	39916	75232	43209	18849	12530	17690	19871	20368	14590	13821
582	phenylalanylglycine	Peptide	Dipeptide	41370	LC/MS Pos	100003588	2120.1	223.1	721-90-4	98207	88678			82055	95201	132438	102031	102974	86907	81375	164015	55615	56625	63466	50819	66870	89586	32965	40325
592	phenylalanylvaline	Peptide	Dipeptide	41393	LC/MS Pos	100003590	2570	265.1	3918-90-9	4096934	3311095			18847	39245	33643	34983	24572	21520	30080	25102	41211	22292	16253			37376	24057
3108	phenylcarnitine*	Xenobiotics	Chemical	43265	LC/MS Pos	100004555	2595	266.2	105450-08-6					119410	207274	226429	133210	115062	113790	133931	128694	204262	197547	189526	165820	174666	171393	163297	206670
98	phenyllactate (PLA)	Amino Acid	Phenylalanine and Tyrosine Metabolism	22130	LC/MS Neg	100000774	2237	165.1	828-01-3	3848	3715	C05607	HMDB00779	6281	5922		5847	8358				4423					2364
936	phosphate	Energy	Oxidative Phosphorylation	11438	GC/MS	461	1307.7	298.9	7664-38-2	1061	1032	C00009	HMDB01429	649651136	698451136	655688832	801308160	636398528	370785600	734643328	536140544	666469504	714465216	796115520	705699008	723144256	574099456	642977152	547653888
1335	phosphoethanolamine	Lipid	Phospholipid Metabolism	12102	GC/MS	1026	1577.3	299.1	1071-23-4	1015	990	C00346	HMDB00224	1593556	5181586	4381356	2356293	3091446	2657116	4393041	3997121	3200373	2661482	3852860	3174262	2046283	2241735	2396240	3305820
86	pipecolate	Amino Acid	Lysine Metabolism	1444	LC/MS Pos	1025	1120	130.1	4043-87-2	849	826	C00408	HMDB00070	64961	134215	150889	132056	149464	85942	137872	134002	119068	132291	130676	117092	175868	98866	116224	105096
324	pro-hydroxy-pro	Amino Acid	Urea cycle; Arginine and Proline Metabolism	35127	LC/MS Pos	100001167	960	229.2	18684-24-7	11673055	9847785		HMDB06695	46162	51747	20890	20701		25216	23787	27321	18852	32053		18303	26990	18496
708	pro-pro-pro	Peptide	Polypeptide	40654	LC/MS Pos	100003708	1720.1	310.2	19285-44-0	4475718	3673918			28723	41195	52564	37144	31052	52061	41667	49742	30828	44712		26834	16039	25886	22309	27153
304	proline	Amino Acid	Urea cycle; Arginine and Proline Metabolism	1898	LC/MS Pos	480	796	116.1	147-85-3	145742	128566	C00148	HMDB00162	2156102	2630086	4365494	2862804	3108214	2561177	2439541	2419515	2605412	3154503	2633907	2369225	2873868	2631665	2019346	2229093
597	prolylglutamate	Peptide	Dipeptide	41381	LC/MS Pos	100003673	926.6	245.1	67644-00-2	3563697	2801159			54807	54418	27228	41029			45024	42714	61139	32762	53116	48650	49773	132441	55242	77333
1137	propionylcarnitine	Lipid	Fatty Acid Metabolism (also BCAA Metabolism)	32452	LC/MS Pos	100001162	1589	218.2	17298-37-2	107738	96904	C03017	HMDB00824	4355215	5268622	4581278	5641822	4897784	4261375	4969383	3816517	4586979	4717871	6705054	4877604	4680140	3570061	5149055	3987345
2203	pseudouridine	Nucleotide	Pyrimidine Metabolism, Uracil containing	33442	LC/MS Neg	821	1104	243.1	1445-07-4		21403010	C02067	HMDB00767	3989	3544	4069	3141	4104	4385	5031	4669	4110	3622			2788	3148	3163	4498
338	putrescine	Amino Acid	Polyamine Metabolism	1408	GC/MS	49	1705.8	174	110-60-1	1045	13837702	C00134	HMDB01414	2603997	10750251	11883692	4244388	3645828	3759597	4889776	2782689	7120212	2143966	1680119	2822817	1586276	6383544	2744897	2993706
2346	pyridoxal	Cofactors and Vitamins	Vitamin B6 Metabolism	1651	LC/MS Neg	491	1570	166.1	65-22-5	1050	1021	C00250	HMDB01545				7665
2347	pyridoxate	Cofactors and Vitamins	Vitamin B6 Metabolism	31555	LC/MS Neg	100001121	2210	182.1	82-82-6	6723	6467	C00847	HMDB00017	5235	67635	5459	95936	24120	23078	4456	4338	2334	4991	5561		2215	6281		5595
47	pyroglutamine*	Amino Acid	Glutamate Metabolism	32672	LC/MS Pos	100001540	764	129.2	2353-44-8	134508	118562			462441	275249	738170	687018	573528	452161	668459	670047	560644	775871	707679	647333	1134743	915106	647377	495515
754	pyruvate	Carbohydrate	Glycolysis, Gluconeogenesis, and Pyruvate Metabolism	599	GC/MS	823	1130.6	217	127-17-3	1060	96901	C00022	HMDB00243	3218390	1593794	3244267	1790484	1601651	1231476	1924057	2719971	2514762	1318629	1105521	3534534	1864593	1350129	2515902	1706326
772	ribose	Carbohydrate	Pentose Metabolism	12080	GC/MS	914	1639.2	204	50-69-1	5779	4470639	C00121	HMDB00283	261101	3075339	6548984	1568317	1443047	2536835	2612499	2790414	1172924	843793		2266673	522998	214397	334052
763	ribose 5-phosphate	Carbohydrate	Pentose Phosphate Pathway	561	GC/MS	19	1928.4	315.1	18265-46-8;108321-05-7	447634	394672	C00117	HMDB00618	1504925	5242920	4383649	3034210	2856756	2065526	2883048	2914048	3191356	1566901	2354359	3694844	1558018	1337990	1055329	1093503
276	S-adenosylhomocysteine (SAH)	Amino Acid	Methionine, Cysteine, SAM and Taurine Metabolism	15948	LC/MS Neg	197	1821	383.1	979-92-0	439155	16788012	C00021	HMDB00939	15421	16001	24000	17043	16174	22026	19652	19853	14960	14877	18152	17870	15362	14021	11870	11324
357	S-lactoylglutathione	Amino Acid	Glutathione Metabolism	15731	LC/MS Neg	1343	1271	378.2	54398-03-7	440018	1053	C03451	HMDB01066	2773		19190					16071	10111	2915						3290
288	S-methylcysteine	Amino Acid	Methionine, Cysteine, SAM and Taurine Metabolism	40262	GC/MS	100002749	1447.8	162.1	1187-84-4	24417	22826		HMDB02108	51902		135813	189815			76761		59420	262820	80287	110391		60974	148239	190614
4	sarcosine (N-Methylglycine)	Amino Acid	Glycine, Serine and Threonine Metabolism	1516	GC/MS	1023	1182.9	116	107-97-1	1088	1057	C00213	HMDB00271	4557093	7950285	7255610	4159745	4313357	9993586	6709994	4662646	6081757	7125717	6132901	10817517	5704563	6927384	3121718	4621854
1304	scyllo-inositol	Lipid	Inositol Metabolism	32379	GC/MS	100001215	1893.8	318.2	488-59-5	892	10254646	C06153	HMDB06088	2086727	1437944	1820950	2840461	3900411	1581691	2405484	3242018	1078816	4225254	1615862	2370665	1352513	1537915	1316444	2060709
9	serine	Amino Acid	Glycine, Serine and Threonine Metabolism	1648	GC/MS	503	1389.1	204	56-45-1	5951	5736	C00065	HMDB00187	32080618	31010946	50115680	39017428	35209472	25134962	35360440	31821276	41127820	29967862	40494120	36162436	40400680	31202238	26761292	36841636
621	serylisoleucine*	Peptide	Dipeptide	40193	LC/MS Pos	100003201	2021	219.2	510-791-9560		16568376			141580	150261	143813	182508	205085	133189	247733	293508	132871	84604	56944	99732	62373	101346	64966	37548
622	serylleucine	Peptide	Dipeptide	40066	LC/MS Pos	100003202	2106	219.2	6665-16-3		10438627			144226	258972	337860	203456	290906	193052	292101	355959	200522	121944	89745	121564	109646	117488	97895	93821
623	serylmethionine	Peptide	Dipeptide	42043	LC/MS Pos	100003523	1545.9	237.1	3227-09-06		14732173			40417	27601	35585	30314	43023	19223	34922	47872	46959	28149	25326	31089	32639	21041	16432	32636
624	serylphenyalanine	Peptide	Dipeptide	40054	LC/MS Pos	100003253	2348	253.2			14732161			127506	134609	299479	98414	133885	129840	216085	192244	154764	105412	86014	97828	75857	102407	83875	96327
628	serylvaline	Peptide	Dipeptide	42058	LC/MS Pos	100003522	1501	205.1	51782-06-0		16568384			78059	147369	51516	163989	136231	65260	117950	145943	61072	88820	74244	55585	34815	47996	40470	47117
842	sorbitol	Carbohydrate	Fructose, Mannose and Galactose Metabolism	15053	GC/MS	506	1843	319.1	6706-59-8	5780	96680	C00794	HMDB00247	9342250	10653303	13621212	8923885	9313997	10551900	7515814	13080635	2415458	3838277	3319778	7692380	2730178	2733914	1669759	3055624
340	spermidine	Amino Acid	Polyamine Metabolism	485	LC/MS Pos	50	533	146.2	124-20-9	1102	1071	C00315	HMDB01257	339137	682664	806652	426120	331884	308635	1017530	527766	265741	246208	203299	182923	188763	246124	209146	194109
1479	sphingosine	Lipid	Sphingolipid Metabolism	17747	LC/MS Pos	297	5197	300.2	123-78-4	5353955	4510275	C00319	HMDB00252	74393	127989	163369	122433	120925	94866	114280	171623	62586	73305	202405	46061	54683	85714	88723	81636
2715	stachydrine	Xenobiotics	Food Component/Plant	34384	LC/MS Pos	100001296	860	144.1	4136-37-2	115244	103115	C10172	HMDB04827	83603	85361	57269	55037	72961	44496	108710	140293	415982	996541	1005075	577977	534871	807936	508340	762679
1103	stearamide	Lipid	Fatty Acid, Amide	37487	LC/MS Pos	100002105	5968	284.5	124-26-5	31292	29032	C13846	HMDB34146	21534	24752	17266	23312	33472		22181	32030		39022	47504		31421	22158	17350	24664
956	stearate (18:0)	Lipid	Long Chain Fatty Acid	1358	LC/MS Neg	439	5886	283.4	57-11-4	5281	5091	C01530	HMDB00827	7234745	12826259	14271002	10657707	10916711	9019089	13023415	12684962	9620050	11825369	9514430	11070509	8425325	8121097	7037631	9655717
1474	stearoyl sphingomyelin	Lipid	Sphingolipid Metabolism	19503	GC/MS	1538	2645	311.3	85187-10-6;85187-10-6	6453725	4956085	C00550	HMDB01348	4297676	8118042	7125242	9404950	7607609	4164501	4648664	13198274	8458659	4740519	4347798	11148702	6919366	6982643	7742643	10545579
1164	stearoylcarnitine	Lipid	Fatty Acid Metabolism(Acyl Carnitine)	34409	LC/MS Pos	100001391	5300	428.4	18822-91-8	6426855	21233653		HMDB00848	180779	576647	424526	202846	396144	257656	439195	142057	440024	573269	718437	228359	1269669	1158901	854817	865328
923	succinate	Energy	TCA Cycle	1437	GC/MS	252	1348	247	110-15-6	1110	1078	C00042	HMDB00254	3560386	925977	2285346	634128	868078	385901	5910937	1683449	1706590	1243849	877796	1283408	1161457	2618123	1578229	289892
922	succinylcarnitine	Energy	TCA Cycle	37058	LC/MS Pos	100001948	1401	262.1						507264	1590128	996111	1489813	2583786	530490	767592	603884	2758471	1326821	1329901	2055791	969475	1992089	1394104	687298
1653	taurochenodeoxycholate	Lipid	Primary Bile Acid Metabolism	18494	LC/MS Neg	1629	5218	498.3	6009-98-9	387316	343282	C05465	HMDB00951	5610	21646	5202	4086	14423	7887	6077	7664	120411	151752	7914	8469	21033	33762	22647	7687
1650	taurocholate	Lipid	Primary Bile Acid Metabolism	18497	LC/MS Neg	1648	5122	514.3	145-42-6	6675		C05122	HMDB00036	23703	329220	33766	40011	258157	18296	47721	20053	3889619	3806678	160605	135215	703345	1396902	957545	132166
1661	taurodeoxycholate	Lipid	Secondary Bile Acid Metabolism	12261	LC/MS Neg	1668	5243	498.3	207737-97-1	2733768	2015539	C05463	HMDB00896	13360	306373	11787	15789	113414	19985	17528	18473	941551	894302	47139	28419	139548	219805	123026	17950
14	threonine	Amino Acid	Glycine, Serine and Threonine Metabolism	1284	LC/MS Pos	564	713	120.1	72-19-5	6288	6051	C00188	HMDB00167	424563	533252	642734	453556	492966	477889	574793	516950	437613	474547	410920	359254	447818	448147	381072	394416
636	threonylisoleucine	Peptide	Dipeptide	42972	LC/MS Pos	100003203	2135	233.2			16568391			17030	17154	37566	25334	27130		16936	23372	34161	14475	18137	19420	16640	18480	18565	15150
637	threonylleucine	Peptide	Dipeptide	40051	LC/MS Pos	100003204	2204	233.2	50299-12-2	4420322	3620711			80908	183992	241788	108181	152928	121299	173036	199841	132708	86719	73391	83463	71867	73957	84642	74489
639	threonylphenylalanine	Peptide	Dipeptide	31530	LC/MS Pos	100001125	2500	267.2	16875-27-7	4099799;4099798	3313819			76656	109681	159638	73564	124758	77667	124619	153836	112536	65408	47929	68136	73089	62625	62336	57581
252	tiglyl carnitine	Amino Acid	Leucine, Isoleucine and Valine Metabolism	35428	LC/MS Pos	100001597	2317	244.1	64191-86-2	22833596	17216200		HMDB02366	239114	222518	278396	229709	189748	242142	174139	219516	191208	299925	238361	234542	216775	185852	215208	206594
322	trans-4-hydroxyproline	Amino Acid	Urea cycle; Arginine and Proline Metabolism	1366	GC/MS	1001	1537	140	51-35-4	5810	5605	C01157	HMDB00725	4930310	9149876	10148949	9787686	6931155	6649513	4156193	9527334	4366306	7057552	6560760	6144537	9475866	8055579	3354224	3166231
3120	trizma acetate	Xenobiotics	Chemical	20710	GC/MS	100000856	1525	306.2	6850-28-8	6503	73346	C07182		164046	104279	366510	58550	100379	51837		2056024	83701	32573		25960	42231		70067	63319
176	tryptophan	Amino Acid	Tryptophan Metabolism	54	LC/MS Pos	565	2445	205.1	73-22-3	6305	6066	C00078	HMDB00929	2869941	3447393	4009908	5308942	5048551	2914740	3734902	3113050	3696074	3250032	2887074	3283391	3283033	3135319	2691139	3267737
646	tryptophylaspartate	Peptide	Dipeptide	41480	LC/MS Pos	100003618	2141	320.1	71835-78-4		16568399			19799	23110	26180	29072	23643	20410	19026	21080	35976	34159	28354	37596	28869	29862	24655	39076
106	tyrosine	Amino Acid	Phenylalanine and Tyrosine Metabolism	1299	LC/MS Pos	815	1516	182.1	60-18-4	6057	5833	C00082	HMDB00158	3432629	4030375	5242737	3776130	4157286	3419693	4182652	4683138	4030673	3337279	2823394	2914989	3141789	3207719	2611740	3277329
661	tyrosylglutamate	Peptide	Dipeptide	42953	LC/MS Pos	100003251	1558	311.2			14526366			56872	37175	70790	60611	48120	40436	91252	96118	28666	25663	23688	26985	18267		15447	16042
666	tyrosylleucine	Peptide	Dipeptide	40031	LC/MS Pos	100003208	2656	295.2	17355-10-1	87071;7009561	78540			21688	34267	36306	27616	23315	18983	43537	27726	28088	17497	15804	22456
865	UDP-glucose	Carbohydrate	Nucleotide Sugar	32344	GC/MS	1096	1986	243.1	117756-22-6	8629	8308	C00029	HMDB00286	323587	486930	890945	674515	690720	531011	657519	1034363	882217	969705	432645	702030	555954	716156	426445
1068	undecanedioate	Lipid	Fatty Acid, Dicarboxylate	35671	LC/MS Neg	100001617	2376	215.1	1852-04-6	15816	15037		HMDB00888	2454	2949	5474	2613		2159	2833			2999		2247				2621
2125	urate	Nucleotide	Purine Metabolism, (Hypo)Xanthine/Inosine containing	1604	LC/MS Neg	1134	769	167.1	69-93-2;120K5305	1175		C00366	HMDB00289	21091	46212	28850	18860	30028	23828	27841	10550	7471	13269		7826	5849	7055	5035	5951
302	urea	Amino Acid	Urea cycle; Arginine and Proline Metabolism	1670	GC/MS	533	1223.9	171	57-13-6	1176	1143	C00086	HMDB00294	59620800	61973084	60923360	56092192	64272168	54825604	58625812	71043680	64524000	82692136	82714328	71193112	69618624	83581984	71776064	65134420
2201	uridine	Nucleotide	Pyrimidine Metabolism, Uracil containing	606	LC/MS Neg	535	1430	243.1	58-96-8	6029	5807	C00299	HMDB00296	64889	217614	150765	163430	121491	137512	149482	126048	57363	64439	75800	50971	50129	51631	42196	53528
2197	uridine monophosphate (5' or 3')	Nucleotide	Pyrimidine Metabolism, Uracil containing	39879	LC/MS Pos	100003366	1079	325	58-97-9	6030		C01368, C00105	HMDB00288	103878	56918	225128	214290	242934	196634	201830	149672	240604	249990	108725	228565	118552	166082	243822	165686
1153	valerylcarnitine	Lipid	Fatty Acid Metabolism(Acyl Carnitine)	34406	LC/MS Pos	100001394	2584	246.2		6426903	4932322		HMDB13128	552163	663749	543543	559281	441072	627798	430668	334845	570441	592750	633342	333604	686637	561398	435456	328136
258	valine	Amino Acid	Leucine, Isoleucine and Valine Metabolism	1649	LC/MS Pos	566	1040	118.1	72-18-4	6287	6050	C00183	HMDB00883	9637121	12502471	12310835	11962298	11190503	9255349	11555462	10708595	9323883	11962451	10587008	9611449	9898756	11606397	8831620	11419163
672	valylalanine	Peptide	Dipeptide	41518	LC/MS Pos	100003636	1278.6	189.1	27493-61-4	334517	296432			26933	49528	48900	32832	41598	37085	50775	61868	37585	24372	27962	18114	20385	21061	18169	24674
674	valylasparagine	Peptide	Dipeptide	40727	LC/MS Pos	100003638	912	232.1	66170-00-1	7020200;7020201	5383157			32140	58756	36713	51311	50730	28558	44003	58072	23439		38502	23195	51968	24948	36219	35056
675	valylaspartate	Peptide	Dipeptide	40650	LC/MS Pos	100003639	1073.3	233.1	20556-16-5	9964657	8140250			63246	87302	103633	75104	98510	73289	92664	119030	56163	55115	41465	38732	50766	52798	23781	40568
677	valylglutamine	Peptide	Dipeptide	42079	LC/MS Pos	100003640	1102	246.2	42854-54-6	5253209	4419671			83574	153456	130954	152674	182765	103087	170226	179861	106500	95183	84210	101068	71292	79437	72095	79153
678	valylglycine	Peptide	Dipeptide	40475	LC/MS Pos	100003641	1330	175.1	686-43-1	136487	120256			33236	22931	30093	18935	44340	33011	27550	60709		20249	37620	18127	35597	21220		34883
680	valylisoleucine	Peptide	Dipeptide	40050	LC/MS Pos	100003209	2365	231.2	20556-14-3	5246012;5246013	4414314			31669	41729	44858	37325	33132	29346	43962	40848	60653	34434	25543	43001	22346	43127	17147	27968
681	valylleucine	Peptide	Dipeptide	39994	LC/MS Pos	100003210	2503.3	231.2	22906-55-4	352039	312586			296695	515558	774956	292207	479238	369993	527687	702548	436325	329788	261493	381039	248246	336206	312216	333765
683	valylmethionine	Peptide	Dipeptide	40674	LC/MS Pos	100003644	2000	249.1	14486-09-0	292427	258048			20698	35440	39651	13973	34914	22226	39345	35871	36349	23231	16901	16594	15701		14079	19653
684	valylphenylalanine	Peptide	Dipeptide	40688	LC/MS Pos	100003645	2790	265.2	3918-92-1	6993119;6993120	5361223			70320	146608	238891	212977	197817	79254	112152	269764	138161	61898	57513	51028	52865	36008	53268	60974
686	valylserine	Peptide	Dipeptide	40716	LC/MS Neg	100003647	1332	203.2	15388-94-8	139506	123028			17760	17085	32802	15779	25413	20414	17527	42942	19533	16646	13312	17036	12847	11256	10344	18689
687	valylthreonine	Peptide	Dipeptide	44543	LC/MS Neg	100004584	1667	217.1	72636-02-3	4046492	3262538			4582	7767	10325	5218	7887	6753	8004	13474	7532	3680	3377	4297	2694		2911	2852
688	valyltryptophan	Peptide	Dipeptide	40649	LC/MS Pos	100003648	2830	304.2	24587-37-9	3360287	2606221			36504	19336	35412	29375	23456	30486	37940	24272	49715	38062	41327	16998	38307	39760	34613	26494
689	valyltyrosine	Peptide	Dipeptide	40697	LC/MS Pos	100003649	2000	281.2	3061-91-4	4065033	3280382			23205	23887	32015		26397	22806	25728	43608	33474	18656	13851	18801	19303	14458	13099	21265
690	valylvaline	Peptide	Dipeptide	40728	LC/MS Pos	100003650	1842	217.2	3918-94-3	409682;4280382	362559			38335	91593	87515	63520	83951	106022	73641	61767	91422	105921		45708	43046	31681	44952	39011
2118	xanthine	Nucleotide	Purine Metabolism, (Hypo)Xanthine/Inosine containing	3147	GC/MS	1004	1889.9	353	69-89-6	1188	1151	C00385	HMDB00292	1673260	7824835	5965648	3781501	2996375	2831259	1172603	1640634	678855	2334023	845830	970376	479783	392815	145898	612439
2120	xanthosine	Nucleotide	Purine Metabolism, (Hypo)Xanthine/Inosine containing	15136	LC/MS Pos	100000299	1785	285	146-80-5	64959	58484	C01762	HMDB00299	42338	110720	41979	152222	84982	73287	38059	26656		18149	21268
777	xylonate	Carbohydrate	Pentose Metabolism	35638	GC/MS	100001627	1722	292	73686-31-7	6602431	5034782	C05411		553888	287211	381553	112446	265204	149637	95009	458242	257418	263010		184471	165363	310996	251152
778	xylose	Carbohydrate	Pentose Metabolism	15835	GC/MS	826	1723.9	204	609-06-3	135191	85957	C00181	HMDB00098	4967594	1838995	4327658	495917	1709546	694803	2494948	4355095	4570684	2245809	877460	1459292	1351677	2600931	1844911	1190606
